# Supplementary material for: Effects of calibrated blue–yellow changes in light on the human circadian clock
Source: Nat Hum Behav. 2023 Dec 22;8(3):590–605. doi: 10.1038/s41562-023-01791-7 (PMC10963261; doi:10.1038/s41562-023-01791-7)
Supplement: Supplementary file 4 — a, Table with irradiance-derived measures. b, Table with radiance-derived measures. c, Spectral distribution of irradiance for the different settings and light exposure conditions. d, Spectral distribution of radiance for the three light exposure conditions. [file 41562_2023_1791_MOESM4_ESM.xls]

## Sheet: (A) irradiance-derived measures
Condition	amb_corneal_irradiance_display	amb_corneal_irradiance_sofa	amb_corneal_irradiance_desk	amb_corneal_irradiance_bed	BKG_noamb_corneal_irradiance_blackslide	BKG_amb_corneal_irradiance_blackslide	BKG_corneal_irradiance_amb	BKG_corneal_irradiance_noamb	Y-B_corneal_irradiance_amb	Y-B_corneal_irradiance_noamb	B-D_corneal_irradiance_amb	B-D_corneal_irradiance_noamb
Description	Participant in front of display (distance: 68 cm; height: 118 cm)	Participant looks towards door; sits on sofa	Participant looks towards wall with mirror, sits at "desk"	Participant looks towards display, sits on bed	Participant in front of display (distance: 68 cm; height: 118 cm)	Participant in front of display (distance: 68 cm; height: 118 cm)	Participant in front of display (distance: 68 cm; height: 118 cm)	Participant in front of display (distance: 68 cm; height: 118 cm)	Participant in front of display (distance: 68 cm; height: 118 cm)	Participant in front of display (distance: 68 cm; height: 118 cm)	Participant in front of display (distance: 68 cm; height: 118 cm)	Participant in front of display (distance: 68 cm; height: 118 cm)
Display_State	off	off	off	off	on	on	on	on	on	on	on	on
Display_Shows	NA	NA	NA	NA	black slide	black slide	white slide	white slide	white slide	white slide	white slide	white slide
Ambient light	on	on	on	on	off	on	on	off	on	off	on	off
Illuminance (lx)	7.81623	6.02902	22.8451	13.0726	0.205716	8.34897	93.5325	84.8368	123.486	114.642	67.0121	58.5682
CIE 1931 xy chromaticity [x]	0.494294	0.493516	0.484762	0.487222	0.225493	0.482988	0.275857	0.259454	0.289619	0.275061	0.260638	0.244108
CIE 1931 xy chromaticity [y]	0.423867	0.425445	0.422918	0.423032	0.256591	0.416713	0.313265	0.305193	0.404747	0.404022	0.220363	0.206329
S-cone-opic irradiance (mW ⋅ m⁻²)	1.04969	0.794076	3.49424	1.94044	0.299691	1.40702	84.9003	83.7771	63.213	61.7018	110.631	109.401
M-cone-opic irradiance (mW ⋅ m⁻²)	8.45027	6.53859	25.1374	14.317	0.388607	9.20288	160.832	151.424	204.061	194.317	124.206	115.033
L-cone-opic irradiance (mW ⋅ m⁻²)	13.0371	10.0459	37.9872	21.7561	0.351512	13.9369	159.223	144.643	200.709	185.912	123.669	109.5
Rhodopic irradiance (mW ⋅ m⁻²)	4.98793	3.86706	15.3225	8.65362	0.557869	5.78862	214.148	208.392	237.138	230.925	202.104	196.407
Melanopic irradiance (mW ⋅ m⁻²)	3.54033	2.74289	11.068	6.22363	0.568499	4.29676	212.905	208.667	216.831	212.129	219.607	215.319
S-cone-opic EDI (lx)	1.28435	0.971596	4.2754	2.37423	0.366688	1.72156	103.88	102.506	77.3447	75.4956	135.363	133.859
M-cone-opic EDI (lx)	5.80445	4.49133	17.2668	9.83431	0.266932	6.32141	110.475	104.013	140.168	133.476	85.3163	79.0159
L-cone-opic EDI (lx)	8.00358	6.16729	23.3206	13.3563	0.215796	8.55598	97.7485	88.7975	123.217	114.133	75.9214	67.2228
Rhodopic EDI (lx)	3.44066	2.66748	10.5694	5.96923	0.384816	3.99297	147.718	143.748	163.577	159.291	139.411	135.481
Melanopic EDI (lx)	2.66951	2.06821	8.34558	4.69278	0.428664	3.23987	160.536	157.341	163.497	159.951	165.589	162.356
CCT (K) - Ohno, 2013	2375.05	2394.47	2474.88	2447.56	N/A	2451	9289.99	11299.9	6950.1	N/A	N/A	N/A
CCT (K) - Robertson, 1968	2374.86	2394.2	2474.93	2447.4	55229.4	2450.91	9294.84	11303.2	6951.81	N/A	100000	100000
Colour Fidelity Index [Rf]	95.9544	95.5062	96.1592	96.0712	N/A	97.6184	52.3234	50.6591	65.1585	N/A	N/A	N/A
Colour Rendering Index [Ra]	95.625	95.625	96	95.875	59.75	98.375	43.625	44	68.75	N/A	-17.875	-23.875

## Sheet: (B) radiance-derived measures
Condition	BKG_rad	Y-B_rad	B-D_rad
Comments	Distance from screen 68 cm; height 118 cm; center of screen fixated	Distance from screen 68 cm; height 118 cm; center of screen fixated	Distance from screen 68 cm; height 118 cm; center of screen fixated
Ambient light	off	off	off
Luminance (cd/m²)	298.917	404.366	202.319
CIE 1931 xy chromaticity [x]	0.249515	0.264437	0.232104
CIE 1931 xy chromaticity [y]	0.304014	0.404308	0.203227
S-cone-opic radiance (mW ⋅ m⁻² ⋅ sr)	304.104	224.661	394.491
M-cone-opic radiance (mW ⋅ m⁻² ⋅ sr)	543.672	696.251	410.449
L-cone-opic radiance (mW ⋅ m⁻² ⋅ sr)	508.241	653.752	377.464
Rhodopic radiance (mW ⋅ m⁻² ⋅ sr)	753.843	834.072	706.986
Melanopic radiance (mW ⋅ m⁻² ⋅ sr)	755.632	767.68	775.186
S-cone-opic EDL (cd/m²)	372.088	274.885	482.682
M-cone-opic EDL (cd/m²)	373.446	478.252	281.935
L-cone-opic EDL (cd/m²)	312.013	401.344	231.728
Rhodopic EDL (cd/m²)	519.998	575.34	487.676
Melanopic EDL (cd/m²)	569.767	578.851	584.51
CCT (K) - Ohno, 2013	12605.6	N/A	N/A
CCT (K) - Robertson, 1968	12609.1	N/A	100000
Colour Fidelity Index [Rf]	52.4356	N/A	N/A
Colour Rendering Index [Ra]	48.75	N/A	-14.375

## Sheet: (C) spectral distribution irrd
Device number: 1510106
Name	amb_corneal_irradiance_display	amb_corneal_irradiance_sofa	amb_corneal_irradiance_desk	amb_corneal_irradiance_bed	BKG_noamb_corneal_irradiance_blackslide	BKG_amb_corneal_irradiance_blackslide	BKG_corneal_irradiance_amb	BKG_corneal_irradiance_noamb	Y-B_corneal_irradiance_amb	Y-B_corneal_irradiance_noamb	B-D_corneal_irradiance_amb	B-D_corneal_irradiance_noamb
Description	Participant in front of display (distance: 68 cm; height: 118 cm)	Participant looks towards door; sits on sofa	Participant looks towards wall with mirror, sits at "desk"	Participant looks towards display, sits on bed	Participant in front of display (distance: 68 cm; height: 118 cm)	Participant in front of display (distance: 68 cm; height: 118 cm)	Participant in front of display (distance: 68 cm; height: 118 cm)	Participant in front of display (distance: 68 cm; height: 118 cm)	Participant in front of display (distance: 68 cm; height: 118 cm)	Participant in front of display (distance: 68 cm; height: 118 cm)	Participant in front of display (distance: 68 cm; height: 118 cm)	Participant in front of display (distance: 68 cm; height: 118 cm)
Display_State	off	off	off	off	on	on	on	on	on	on	on	on
Display_Shows	NA	NA	NA	NA	black slide	black slide	white slide	white slide	white slide	white slide	white slide	white slide
Ambient light	on	on	on	on	off	on	on	off	on	off	on	off
Correction	Offset	Offset	Offset	Offset	Offset	Offset	Offset	Offset	Offset	Offset	Offset	Offset
Date	2023-03-13	2023-03-13	2023-03-13	2023-03-13	2023-03-13	2023-03-13	2023-03-13	2023-03-13	2023-03-13	2023-03-13	2023-03-13	2023-03-13
Time	1899-12-31 12:28:42	1899-12-31 12:57:29	1899-12-31 12:59:51	1899-12-31 13:01:17	1899-12-31 12:45:32	1899-12-31 12:33:02	1899-12-31 12:35:24	1899-12-31 12:38:09	1899-12-31 12:40:54	1899-12-31 12:42:50	1899-12-31 12:44:59	1899-12-31 12:44:02
Sync. frequency [Hz]	0	0	0	0	0	0	0	0	0	0	0	0
T_int [ms]	31 * 1000.000	41 * 1000.000	12 * 1000.000	20 * 1000.000	60 * 1000.000	31 * 1000.000	3 * 1000.000	3 * 1000.000	1 * 1000.000	1 * 1000.000	2 * 1000.000	3 * 1000.000
Averages	1	1	1	1	1	1	1	1	1	1	1	1
Ev [lx] (CIE1931 2ｰ)	7.817	6.029	22.85	13.07	0.2059	8.348	93.6	84.9	123.5	114.7	67.12	58.66
Ee [W/sqm] (380-780nm)	0.03241	0.02495	0.09203	0.05362	0.001401	0.03481	0.4147	0.3797	0.4432	0.407	0.4056	0.3705
CCT [K]	2374	2394	2475	2447	0	2450	9288	11293	6949	0	0	0
Chrom. Coord. (CIE1931 2ｰ)
x	0.4943	0.4935	0.4847	0.4872	0.2255	0.483	0.2759	0.2595	0.2896	0.2751	0.2606	0.2441
y	0.4239	0.4255	0.4229	0.423	0.2568	0.4167	0.3134	0.3053	0.4046	0.4039	0.2206	0.2066
CIE 13.3-1995 CRI
Ref. Illum.	Planckian radiator	Planckian radiator	Planckian radiator	Planckian radiator	CRI not calculated!	Planckian radiator	daylight >7000K	daylight >7000K	daylight 5000-7000K	CRI not calculated!	CRI not calculated!	CRI not calculated!
CCT [K]	2374	2394	2475	2447	0	2450	9288	11293	6949	0	0	0
R1	97.2	96.9	97.5	97.4	0	99.3	42.2	45.7	79.2	0	0	0
R2	96.1	95.8	96.2	96.1	0	99.3	48.1	47.1	71.6	0	0	0
R3	90.8	90.7	90.7	90.9	0	93.6	49.4	43.5	63.4	0	0	0
R4	98.1	98	98.4	98.3	0	98.6	51.4	54.2	75.3	0	0	0
R5	95.3	95	95.7	95.6	0	99.6	50.2	54.5	82.5	0	0	0
R6	94.1	93.7	94.1	94.1	0	99.2	38.3	38.1	59.8	0	0	0
R7	99	99.2	98.9	98.9	0	99.3	56.1	53.2	66	0	0	0
R8	95	94.8	96	95.6	0	98.4	15.3	15.2	54.6	0	0	0
R9	85	84.3	86.9	86.2	0	94.1	-148.5	-156.3	-19.9	0	0	0
R10	87.5	86.9	87.6	87.6	0	94.9	-30.1	-34	37.5	0	0	0
R11	97.4	97.1	97.7	97.6	0	98.5	53.4	59.9	77.1	0	0	0
R12	84.6	83.3	84.9	84.9	0	96.9	9.8	12.5	35.6	0	0	0
R13	96.7	96.4	97	96.9	0	99.5	41.4	43.1	71.8	0	0	0
R14	93.3	93.3	93.3	93.4	0	95	71.5	68.1	81.2	0	0	0
Ra	95.72	95.51	95.95	95.87	0	98.42	43.88	43.92	69.05	0	0	0
Re	93.59	93.24	93.92	93.82	0	97.58	24.9	24.62	59.7	0	0	0
DC	0.0028	0.0034	0.0028	0.0028	0	0.00079	0.012	0.018	0.044	0	0	0
Wavelength [nm]	Ee [W/(sqm*nm)]	Ee [W/(sqm*nm)]	Ee [W/(sqm*nm)]	Ee [W/(sqm*nm)]	Ee [W/(sqm*nm)]	Ee [W/(sqm*nm)]	Ee [W/(sqm*nm)]	Ee [W/(sqm*nm)]	Ee [W/(sqm*nm)]	Ee [W/(sqm*nm)]	Ee [W/(sqm*nm)]	Ee [W/(sqm*nm)]
380	0	0	0	0	0	0	0	0	2.16204e-07	0	2.16204e-07	0
381	0	0	0	0	0	0	0	0	0	0	0	0
382	0	0	0	0	0	0	0	0	3.0328e-08	0	1.01093e-08	0
383	0	0	0	0	0	0	0	0	1.43827e-06	0	4.79422e-07	0
384	0	3.44825e-07	0	1.72413e-07	0	0	0	0	2.70635e-06	0	9.59587e-07	0
385	0	1.34429e-06	0	6.72145e-07	0	0	0	0	3.79664e-06	0	1.48959e-06	0
386	0	8.60638e-07	0	4.30319e-07	0	0	0	0	2.1516e-06	0	8.60638e-07	0
387	0	0	0	0	0	1.912e-08	3.824e-08	0	0	0	5.736e-08	0
388	0	0	0	0	0	3.40945e-07	6.8189e-07	0	0	0	1.02283e-06	0
389	0	0	0	0	0	3.6099e-07	8.33592e-07	0	0	0	1.08297e-06	0
390	0	0	0	0	0	7.06977e-08	5.12261e-07	0	0	0	2.12093e-07	0
391	0	0	0	0	0	0	2.45993e-07	0	9.81249e-07	0	9.02749e-06	0
392	0	0	0	0	0	0	0	0	2.14846e-06	0	2.07342e-05	0
393	0	0	0	0	0	0	0	0	7.65045e-07	0	1.99253e-05	0
394	0	0	0	0	0	0	0	0	2.85962e-06	2.11824e-07	1.95774e-05	0
395	0	0	0	0	0	0	0	0	8.72306e-06	6.46153e-07	1.98102e-05	0
396	0	0	1.59432e-07	1.59432e-07	0	0	0	1.59432e-07	1.18178e-05	8.45871e-07	1.55046e-05	1.59432e-07
397	2.19453e-08	0	8.01002e-07	5.37659e-07	0	0	0	2.96261e-07	1.43632e-05	8.88783e-07	1.23442e-05	3.18206e-07
398	2.08582e-07	0	4.8985e-06	2.39551e-06	0	0	0	1.01103e-07	1.97825e-05	3.03309e-07	2.2311e-05	3.09685e-07
399	2.21117e-07	0	8.06835e-06	4.73319e-06	0	0	0	0	2.33506e-05	0	2.40763e-05	2.21117e-07
400	3.60964e-08	0	1.03605e-05	7.749e-06	0	0	0	0	2.49992e-05	0	1.65911e-05	3.60964e-08
401	2.50735e-06	0	1.07297e-05	7.86847e-06	0	1.7699e-06	3.24481e-06	0	2.8185e-05	4.42474e-07	1.49626e-05	0
402	4.9831e-06	0	1.12048e-05	7.13781e-06	0	3.70776e-06	6.82927e-06	0	2.9147e-05	7.97823e-07	1.48464e-05	1.44067e-06
403	4.69614e-06	0	1.45711e-05	5.55673e-06	0	4.66428e-06	8.77608e-06	0	1.74396e-05	2.50433e-07	1.51615e-05	1.02166e-05
404	5.06154e-06	2.36985e-07	1.99785e-05	6.82301e-06	0	5.02971e-06	1.12762e-05	5.21367e-06	1.7413e-05	4.02875e-06	1.7617e-05	1.00181e-05
405	5.97124e-06	6.70779e-07	2.70594e-05	1.04655e-05	0	4.89815e-06	1.42233e-05	1.47571e-05	2.717e-05	1.14032e-05	2.18494e-05	2.30708e-06
406	6.09346e-06	2.93241e-06	2.59863e-05	1.24702e-05	0	4.40695e-06	2.13461e-05	2.09323e-05	2.43711e-05	1.41493e-05	3.05885e-05	1.68289e-05
407	6.14769e-06	4.89044e-06	2.47006e-05	1.33616e-05	0	3.86745e-06	2.9127e-05	2.73629e-05	2.46279e-05	1.61531e-05	4.13024e-05	3.23252e-05
408	6.43213e-06	4.74829e-06	2.75447e-05	1.10866e-05	0	3.2987e-06	3.76589e-05	3.76011e-05	4.45352e-05	1.84284e-05	5.79394e-05	3.9293e-05
409	5.82562e-06	4.03778e-06	2.89307e-05	1.27796e-05	0	5.23118e-06	4.99294e-05	4.97657e-05	5.5625e-05	3.01196e-05	7.16841e-05	5.0313e-05
410	4.51843e-06	2.88395e-06	2.91467e-05	1.76109e-05	0	9.13178e-06	6.50442e-05	6.33346e-05	5.95888e-05	4.91726e-05	8.29875e-05	6.44406e-05
411	4.78979e-06	2.71068e-06	2.75908e-05	1.56279e-05	1.24471e-07	8.26571e-06	8.62395e-05	7.9329e-05	8.01635e-05	6.77441e-05	0.000100171	9.40258e-05
412	5.58695e-06	3.02562e-06	2.6653e-05	1.41036e-05	2.20165e-07	7.43983e-06	0.000107473	9.81149e-05	0.000100807	9.15557e-05	0.000120992	0.000123876
413	7.41101e-06	4.38897e-06	2.77109e-05	1.54624e-05	2.14886e-07	7.91411e-06	0.000128915	0.000125133	0.000118884	0.000131262	0.000151508	0.000152757
414	7.0952e-06	4.39432e-06	2.69931e-05	1.50064e-05	1.31842e-06	9.07153e-06	0.000168048	0.00016003	0.000147738	0.000161814	0.000189129	0.000186444
415	5.4992e-06	3.58832e-06	2.5209e-05	1.3463e-05	3.08972e-06	1.06421e-05	0.000217933	0.000199799	0.000183163	0.00018704	0.000231171	0.00022316
416	6.73223e-06	3.21604e-06	2.48368e-05	1.11494e-05	2.42085e-06	9.15083e-06	0.000259951	0.000248708	0.000239029	0.000227824	0.000292932	0.000281714
417	7.9648e-06	2.94141e-06	2.5222e-05	1.03437e-05	1.54064e-06	7.92995e-06	0.000310514	0.000303915	0.000299227	0.000275857	0.00036042	0.000348881
418	8.99301e-06	2.85032e-06	2.71428e-05	1.2849e-05	3.79777e-07	7.5131e-06	0.000379635	0.000371633	0.000366881	0.000338069	0.000438366	0.000432579
419	8.05599e-06	3.70667e-06	2.38622e-05	1.25632e-05	1.87555e-06	9.50201e-06	0.000465918	0.000457834	0.000447982	0.000422825	0.000538994	0.000531347
420	6.29446e-06	4.9826e-06	1.8452e-05	1.11016e-05	4.49767e-06	1.24013e-05	0.000560212	0.000552731	0.000535282	0.000517916	0.000650211	0.00063766
421	7.43667e-06	5.60955e-06	2.18809e-05	1.40462e-05	3.56111e-06	9.20571e-06	0.000680922	0.000675436	0.000646071	0.000631796	0.00079134	0.000790206
422	8.26915e-06	5.47435e-06	2.31135e-05	1.60097e-05	3.80124e-06	8.37744e-06	0.000821426	0.0008055	0.000775661	0.000762259	0.000950777	0.000951072
423	8.62905e-06	4.16043e-06	2.09616e-05	1.64724e-05	5.86008e-06	1.11974e-05	0.000993538	0.000947883	0.000935241	0.000919295	0.00113967	0.00112597
424	8.36313e-06	4.2294e-06	2.11679e-05	1.42252e-05	6.88749e-06	1.28244e-05	0.001175	0.00112795	0.00110199	0.00107381	0.00134819	0.00132451
425	7.87386e-06	4.70824e-06	2.2522e-05	1.14286e-05	7.61911e-06	1.42054e-05	0.00136162	0.00132138	0.00127306	0.00123112	0.00156375	0.00153355
426	7.32065e-06	4.64096e-06	2.69392e-05	1.21165e-05	8.78403e-06	1.69182e-05	0.00155475	0.00150865	0.00145092	0.00141171	0.00176987	0.00175249
427	7.96646e-06	5.29921e-06	2.96755e-05	1.38996e-05	9.15547e-06	1.87331e-05	0.00173552	0.00169185	0.00162395	0.00158806	0.00196835	0.00194864
428	1.00626e-05	6.8317e-06	3.03385e-05	1.69933e-05	8.55928e-06	1.94363e-05	0.00189923	0.00186803	0.00178913	0.00175726	0.0021553	0.00211489
429	9.47015e-06	6.35111e-06	3.12868e-05	1.80373e-05	9.90337e-06	1.89336e-05	0.00201046	0.00199048	0.00190288	0.00185918	0.00225618	0.00223635
430	8.44209e-06	5.78306e-06	3.26502e-05	1.88943e-05	1.12434e-05	1.8885e-05	0.00209268	0.00208471	0.00198181	0.00193256	0.00232338	0.00232828
431	8.25199e-06	6.95829e-06	3.56712e-05	2.10619e-05	1.04958e-05	2.22658e-05	0.00209582	0.00210461	0.00195319	0.0019447	0.00232568	0.00233055
432	8.56604e-06	7.83484e-06	3.97337e-05	2.09944e-05	9.61743e-06	2.3325e-05	0.00206517	0.00207602	0.00191378	0.00191105	0.00228855	0.00228511
433	9.3137e-06	8.45371e-06	4.46893e-05	1.90038e-05	8.62744e-06	2.23859e-05	0.00200549	0.00200576	0.00186513	0.00183805	0.00221754	0.00219867
434	1.16064e-05	7.18923e-06	4.52966e-05	2.40403e-05	8.48959e-06	2.31493e-05	0.00187665	0.00187802	0.00173314	0.00171973	0.0020665	0.00205703
435	1.34128e-05	6.76549e-06	4.57876e-05	2.80797e-05	8.06176e-06	2.34924e-05	0.00173941	0.00174125	0.00159119	0.00159474	0.00190741	0.00190624
436	1.32422e-05	9.50984e-06	4.74973e-05	2.66819e-05	6.45892e-06	2.19764e-05	0.00159998	0.00159615	0.00144745	0.00146428	0.00175078	0.00174579
437	1.34665e-05	1.08004e-05	4.85444e-05	2.76714e-05	5.50183e-06	2.20548e-05	0.00146291	0.00146769	0.00132817	0.00134443	0.0016078	0.00160046
438	1.39436e-05	1.11559e-05	4.91656e-05	3.01891e-05	4.96149e-06	2.31558e-05	0.0013278	0.00135031	0.00122495	0.00123177	0.00147403	0.00146527
439	1.60294e-05	1.35176e-05	5.61733e-05	3.00558e-05	5.50222e-06	2.25547e-05	0.00123117	0.00123253	0.00112332	0.00112659	0.00136495	0.00136616
440	1.72085e-05	1.49012e-05	6.10285e-05	3.00658e-05	5.71235e-06	2.2546e-05	0.00114732	0.00113336	0.00104581	0.00103657	0.00126834	0.0012766
441	1.63847e-05	1.41034e-05	6.09721e-05	3.06098e-05	5.14395e-06	2.39308e-05	0.00108501	0.00107082	0.0010169	0.000975507	0.00119345	0.00120187
442	1.7348e-05	1.41862e-05	6.05146e-05	3.21019e-05	5.06922e-06	2.48544e-05	0.00101537	0.00101366	0.000939323	0.000901101	0.00115104	0.0011398
443	1.90927e-05	1.4707e-05	6.0028e-05	3.40335e-05	5.1836e-06	2.54732e-05	0.00094462	0.000960065	0.000841975	0.000822675	0.00112357	0.00108513
444	1.88894e-05	1.60011e-05	6.49496e-05	3.64515e-05	3.43599e-06	2.31469e-05	0.000903373	0.000893026	0.000803997	0.00076834	0.00103484	0.00102715
445	1.87368e-05	1.66734e-05	6.84387e-05	3.7868e-05	2.18464e-06	2.29245e-05	0.000857214	0.000830906	0.000750146	0.000717925	0.000966905	0.000971394
446	1.86618e-05	1.63678e-05	6.97179e-05	3.77166e-05	1.69809e-06	2.6058e-05	0.000802181	0.000775262	0.00066974	0.000672648	0.000930666	0.000917936
447	2.06396e-05	1.63769e-05	6.86422e-05	3.88766e-05	2.60903e-06	2.60454e-05	0.00073731	0.000717005	0.000616538	0.000606733	0.000888556	0.000869719
448	2.31109e-05	1.64588e-05	6.7072e-05	4.02697e-05	3.77867e-06	2.49734e-05	0.000671925	0.000660062	0.000571416	0.000536254	0.000844683	0.000824454
449	2.34132e-05	1.6143e-05	6.87048e-05	3.94326e-05	2.68494e-06	2.44381e-05	0.000629785	0.000619696	0.000505808	0.000486908	0.000799635	0.000785125
450	2.31762e-05	1.62135e-05	7.02936e-05	3.91836e-05	1.50655e-06	2.39966e-05	0.000592466	0.000588963	0.000452482	0.000448448	0.000774021	0.000763705
451	2.23211e-05	1.67455e-05	7.18519e-05	3.96485e-05	2.41752e-07	2.36827e-05	0.000561508	0.00057017	0.000414364	0.000423403	0.000771896	0.000763938
452	2.28364e-05	1.74403e-05	7.42652e-05	4.21411e-05	1.93665e-06	2.50687e-05	0.000547353	0.000543012	0.000380598	0.00037891	0.000785894	0.000777546
453	2.34482e-05	1.77805e-05	7.64165e-05	4.44817e-05	3.87581e-06	2.62884e-05	0.000539831	0.000521098	0.000350785	0.000333661	0.000805978	0.000796421
454	2.29756e-05	1.61922e-05	7.64179e-05	4.39095e-05	3.78039e-06	2.48044e-05	0.000543904	0.000531698	0.000331585	0.000301807	0.000838538	0.00082681
455	2.27454e-05	1.60287e-05	7.64861e-05	4.42741e-05	3.38952e-06	2.4678e-05	0.00056122	0.000547763	0.000314781	0.000286023	0.000889377	0.000872434
456	2.27277e-05	1.71176e-05	7.66201e-05	4.54699e-05	2.73466e-06	2.57459e-05	0.000590423	0.000568861	0.000299916	0.00028421	0.000956943	0.000932044
457	2.30096e-05	1.78164e-05	7.6582e-05	4.45985e-05	2.99853e-06	2.54469e-05	0.000617956	0.00059987	0.000293664	0.00027062	0.00104676	0.00101982
458	2.33163e-05	1.84823e-05	7.70193e-05	4.31956e-05	3.1837e-06	2.50615e-05	0.000653483	0.000638752	0.000292745	0.000262609	0.00114356	0.00111577
459	2.35673e-05	1.92266e-05	7.90967e-05	4.09708e-05	2.68687e-06	2.5014e-05	0.000716512	0.000699434	0.000305353	0.000278275	0.00125427	0.00122682
460	2.32989e-05	1.80188e-05	7.75398e-05	4.09117e-05	2.36841e-06	2.48644e-05	0.000783048	0.000765328	0.000316387	0.00028025	0.00138616	0.00136691
461	2.26746e-05	1.54486e-05	7.34642e-05	4.23799e-05	2.1743e-06	2.46514e-05	0.000852537	0.000835361	0.000326471	0.000272761	0.00153381	0.00152828
462	2.38554e-05	1.70636e-05	7.52811e-05	4.05018e-05	2.46909e-06	2.75134e-05	0.000952337	0.000928586	0.000341607	0.000304181	0.00173149	0.00170279
463	2.45648e-05	1.83317e-05	7.66588e-05	3.93017e-05	2.84857e-06	2.95367e-05	0.00106263	0.00103552	0.000359539	0.000331537	0.00193863	0.00189481
464	2.3974e-05	1.82719e-05	7.63065e-05	4.00928e-05	3.35e-06	2.9236e-05	0.00119011	0.00116789	0.000382779	0.000344245	0.0021557	0.00211989
465	2.37823e-05	1.75927e-05	7.57828e-05	4.08584e-05	4.11774e-06	2.95335e-05	0.00134232	0.00131703	0.000414896	0.000375828	0.002416	0.0023887
466	2.37943e-05	1.66583e-05	7.52056e-05	4.16168e-05	4.99223e-06	3.00803e-05	0.00150663	0.0014744	0.000451677	0.000417005	0.00269723	0.00267784
467	2.41227e-05	1.76158e-05	7.60775e-05	4.2899e-05	5.07737e-06	2.90749e-05	0.00169789	0.0016607	0.000506023	0.000474898	0.00301597	0.00297349
468	2.39762e-05	1.77842e-05	7.67983e-05	4.40967e-05	5.624e-06	2.83289e-05	0.00190069	0.00185539	0.000567231	0.000532464	0.003342	0.00328508
469	2.30525e-05	1.66782e-05	7.72735e-05	4.51779e-05	6.92874e-06	2.79747e-05	0.00212695	0.00206824	0.000640978	0.000590872	0.00368746	0.00362971
470	2.25475e-05	1.76291e-05	7.93163e-05	4.53935e-05	7.43198e-06	3.08744e-05	0.00234942	0.00229831	0.000723955	0.000679721	0.00403633	0.00398089
471	2.23368e-05	1.92301e-05	8.15223e-05	4.50851e-05	7.67238e-06	3.457e-05	0.00258356	0.00254517	0.000816414	0.000783108	0.00439895	0.00434841
472	2.35022e-05	1.95454e-05	7.90099e-05	4.2621e-05	7.95801e-06	3.36214e-05	0.00284691	0.00279608	0.00093183	0.000883598	0.0047342	0.00470098
473	2.42063e-05	1.97406e-05	7.84171e-05	4.23474e-05	8.41791e-06	3.40426e-05	0.00310093	0.00304624	0.00105454	0.000995053	0.00507023	0.00503962
474	2.42788e-05	1.9772e-05	8.04501e-05	4.50654e-05	9.11356e-06	3.63318e-05	0.00334107	0.00329424	0.00118663	0.00112093	0.00540586	0.00535776
475	2.5123e-05	2.05769e-05	8.05727e-05	4.52281e-05	9.77823e-06	3.63632e-05	0.00355324	0.00350755	0.00131947	0.00125173	0.00569186	0.00562869
476	2.5652e-05	2.11887e-05	8.04307e-05	4.46056e-05	1.03402e-05	3.60062e-05	0.00376332	0.00371602	0.001467	0.001403	0.00595846	0.0058756
477	2.35784e-05	1.97655e-05	8.17494e-05	4.3498e-05	1.02465e-05	3.6698e-05	0.00393466	0.00387987	0.00163923	0.00160202	0.00611349	0.00599167
478	2.36421e-05	1.84842e-05	8.39789e-05	4.50765e-05	1.05786e-05	3.78045e-05	0.0040865	0.0040377	0.00183804	0.00177634	0.00620904	0.00609373
479	2.58062e-05	1.73521e-05	8.70934e-05	4.92856e-05	1.13274e-05	3.93133e-05	0.0042184	0.0041888	0.00206173	0.00192534	0.0062459	0.0061817
480	2.53366e-05	1.72931e-05	8.23113e-05	5.14431e-05	9.92052e-06	3.77035e-05	0.00425453	0.00424899	0.00224597	0.00214612	0.00623316	0.00613926
481	2.49807e-05	1.77899e-05	7.99001e-05	5.19869e-05	9.56333e-06	3.75941e-05	0.00428804	0.004293	0.00244981	0.00238203	0.00617784	0.00606569
482	2.57866e-05	1.94846e-05	8.69516e-05	4.84565e-05	1.29019e-05	4.27227e-05	0.00433788	0.00431173	0.00269434	0.00260816	0.0060222	0.00595125
483	2.58046e-05	2.06181e-05	9.04077e-05	4.66348e-05	1.20688e-05	4.35471e-05	0.0043406	0.0042956	0.00295756	0.00284067	0.00584012	0.00578053
484	2.538e-05	2.13988e-05	9.17199e-05	4.58675e-05	8.88385e-06	4.18974e-05	0.00431771	0.00426151	0.0032234	0.0030698	0.00565107	0.00558537
485	2.69102e-05	2.13382e-05	8.53422e-05	4.2405e-05	8.82745e-06	4.32191e-05	0.00432819	0.0042707	0.00345146	0.00340686	0.00541445	0.00538889
486	2.88789e-05	2.22841e-05	8.51237e-05	4.29593e-05	9.04556e-06	4.33033e-05	0.00433847	0.00427197	0.00369354	0.00370953	0.00519624	0.00518355
487	3.15386e-05	2.47833e-05	9.43073e-05	4.96393e-05	9.65971e-06	4.14939e-05	0.00434883	0.00426132	0.0039624	0.00396567	0.00500249	0.00496122
488	3.07852e-05	2.44009e-05	9.65073e-05	5.33226e-05	1.11938e-05	4.21749e-05	0.00435455	0.00429055	0.00427091	0.00425856	0.0047978	0.00476981
489	2.92898e-05	2.32258e-05	9.63105e-05	5.53916e-05	1.26424e-05	4.35215e-05	0.00436747	0.00433186	0.00456707	0.00454155	0.00461065	0.0046049
490	3.02031e-05	2.26476e-05	9.5252e-05	5.35293e-05	1.15941e-05	4.39639e-05	0.00443794	0.0043606	0.00485376	0.00483494	0.00441443	0.00440087
491	3.08485e-05	2.2965e-05	9.6841e-05	5.39427e-05	1.11458e-05	4.50414e-05	0.00449321	0.00440318	0.00510232	0.00510222	0.00426031	0.00423309
492	3.12413e-05	2.41447e-05	0.000100987	5.6532e-05	1.12473e-05	4.67478e-05	0.00453287	0.00445769	0.00532172	0.00535283	0.0041363	0.00408912
493	3.25527e-05	2.5068e-05	0.000102586	5.6938e-05	1.12769e-05	4.71571e-05	0.00456568	0.00449133	0.00552628	0.00552117	0.00399075	0.003937
494	3.35647e-05	2.57405e-05	0.000103911	5.73327e-05	1.14046e-05	4.73439e-05	0.00459409	0.00452018	0.00570843	0.00566486	0.0038525	0.00380019
495	3.26217e-05	2.56921e-05	0.000106562	5.97001e-05	1.20407e-05	4.76994e-05	0.00460579	0.00454404	0.00584793	0.00580751	0.00371179	0.00368415
496	3.27954e-05	2.61773e-05	0.000108724	6.10356e-05	1.20299e-05	4.77073e-05	0.00461016	0.00454803	0.00593838	0.00589211	0.00357893	0.00356481
497	3.39213e-05	2.71315e-05	0.000110513	6.15151e-05	1.14551e-05	4.73905e-05	0.00460596	0.00453268	0.00598782	0.0059277	0.00344444	0.00343493
498	3.51566e-05	2.83093e-05	0.000110131	6.40219e-05	1.15745e-05	4.79605e-05	0.0045465	0.00447933	0.00597184	0.00591334	0.00333974	0.00329881
499	3.65902e-05	2.95291e-05	0.000110227	6.66321e-05	1.18129e-05	4.89853e-05	0.00446981	0.00441172	0.00592642	0.0058722	0.00322481	0.00315643
500	3.849e-05	3.06966e-05	0.00011271	6.86101e-05	1.21586e-05	5.10554e-05	0.00437129	0.00432426	0.00582242	0.00577469	0.00308199	0.00301469
501	3.99507e-05	3.05087e-05	0.000117895	6.87691e-05	1.17682e-05	5.18655e-05	0.00423643	0.00419837	0.00565888	0.00559139	0.00292641	0.00287503
502	4.11313e-05	2.93992e-05	0.000124961	6.76924e-05	1.08737e-05	5.18301e-05	0.00407411	0.00404375	0.00545153	0.00534629	0.00275918	0.00273398
503	4.14503e-05	3.07429e-05	0.00012831	7.02698e-05	1.00167e-05	5.23886e-05	0.00388878	0.00385514	0.00520678	0.00512727	0.00262352	0.00259016
504	4.20148e-05	3.20085e-05	0.000131322	7.29274e-05	9.20899e-06	5.26099e-05	0.00369691	0.0036649	0.00494804	0.00489247	0.00248262	0.00244687
505	4.30469e-05	3.30113e-05	0.000133638	7.55274e-05	8.55388e-06	5.21952e-05	0.0035081	0.00348714	0.00468378	0.00464589	0.00234211	0.00231568
506	4.35946e-05	3.37595e-05	0.000135978	7.82809e-05	8.74863e-06	5.2387e-05	0.00330144	0.00328082	0.0044211	0.00438382	0.00220249	0.00215384
507	4.39775e-05	3.43433e-05	0.000138471	8.06765e-05	9.0854e-06	5.28621e-05	0.00309571	0.00307132	0.00416855	0.00412556	0.00206573	0.00198858
508	4.46199e-05	3.43612e-05	0.000142821	7.93416e-05	7.57074e-06	5.38246e-05	0.00290465	0.00287623	0.00393123	0.00388445	0.00191071	0.00185871
509	4.57029e-05	3.52255e-05	0.000145779	8.04807e-05	6.57389e-06	5.52668e-05	0.00271437	0.00268612	0.00371918	0.00365984	0.00177335	0.00172941
510	4.7276e-05	3.70345e-05	0.000147175	8.43847e-05	6.15933e-06	5.72425e-05	0.00252562	0.00250223	0.00353614	0.00345446	0.00165619	0.00160118
511	4.85914e-05	3.87801e-05	0.000153433	8.63997e-05	5.30445e-06	5.70283e-05	0.00237825	0.00234254	0.00335539	0.00328105	0.00153953	0.00148412
512	5.00428e-05	4.03699e-05	0.000159336	8.84636e-05	4.56988e-06	5.72044e-05	0.00224694	0.00219612	0.00318141	0.00312376	0.00143163	0.00137615
513	5.2406e-05	4.15537e-05	0.000160312	9.25145e-05	4.59479e-06	6.07854e-05	0.0021263	0.00206175	0.00300722	0.00298117	0.00134327	0.0012801
514	5.40662e-05	4.28312e-05	0.000164132	9.44614e-05	4.43954e-06	6.22179e-05	0.00200089	0.00193871	0.00287554	0.00284235	0.00124965	0.00118514
515	5.52031e-05	4.4192e-05	0.00017016	9.48112e-05	4.14398e-06	6.20162e-05	0.00187013	0.00182268	0.00277456	0.00270445	0.00115076	0.00108973
516	5.62451e-05	4.50926e-05	0.000175691	9.74505e-05	3.79856e-06	6.22178e-05	0.00176109	0.00172797	0.00265596	0.00258413	0.00107467	0.00100711
517	5.72069e-05	4.57353e-05	0.000179539	0.000100341	3.34055e-06	6.26671e-05	0.00166302	0.00163441	0.00254088	0.00246522	0.000999848	0.000930816
518	5.7991e-05	4.5839e-05	0.000179411	0.000103412	2.62269e-06	6.36414e-05	0.00158799	0.00154029	0.00243813	0.00234723	0.000924331	0.000867874
519	5.96567e-05	4.62214e-05	0.000184942	0.000105935	2.67006e-06	6.52987e-05	0.00151197	0.00146058	0.00234354	0.00226513	0.000866037	0.000811221
520	6.17838e-05	4.68097e-05	0.00019315	0.00010818	3.07423e-06	6.73556e-05	0.0014347	0.00138728	0.00225239	0.00219985	0.000815168	0.000756783
521	6.37092e-05	4.88426e-05	0.000194571	0.000110005	2.60798e-06	7.01647e-05	0.00136802	0.00131947	0.00217922	0.0021277	0.000751295	0.000698426
522	6.54038e-05	5.07108e-05	0.000197761	0.000111652	2.12016e-06	7.23128e-05	0.00130731	0.0012517	0.00211543	0.00207191	0.000696829	0.000642988
523	6.67304e-05	5.23004e-05	0.000203489	0.000113016	1.61387e-06	7.34553e-05	0.00125714	0.00118597	0.00206741	0.0020418	0.000657619	0.000593361
524	6.76743e-05	5.33668e-05	0.000208926	0.000116401	2.29836e-06	7.40086e-05	0.00120631	0.00113732	0.00203803	0.00198348	0.000618532	0.000552318
525	6.86962e-05	5.4269e-05	0.000213811	0.000120283	3.07538e-06	7.47693e-05	0.00115875	0.00109393	0.00201512	0.00192293	0.000581233	0.000513562
526	7.07161e-05	5.50947e-05	0.00021636	0.000123967	2.63149e-06	7.75025e-05	0.00112731	0.00105152	0.00199787	0.00188909	0.00055164	0.000472734
527	7.22181e-05	5.62491e-05	0.000221138	0.000126454	2.2474e-06	7.87482e-05	0.00110099	0.00101538	0.00198828	0.00187386	0.000521226	0.000439578
528	7.32695e-05	5.76779e-05	0.000227791	0.000127906	1.91784e-06	7.87179e-05	0.00107932	0.000984967	0.00198544	0.00187477	0.000490407	0.000413289
529	7.53255e-05	5.92766e-05	0.000233304	0.000130406	2.44939e-06	7.96353e-05	0.00106048	0.000973166	0.00197075	0.00187715	0.000464394	0.000385401
530	7.71226e-05	6.06578e-05	0.00023801	0.000133033	2.47394e-06	8.09365e-05	0.00104731	0.00096473	0.00197156	0.00188354	0.000439638	0.000359082
531	7.80517e-05	6.14914e-05	0.000241145	0.00013579	9.68137e-07	8.29932e-05	0.00104666	0.000958842	0.0020144	0.00189935	0.000415191	0.000335594
532	7.94751e-05	6.24364e-05	0.000241929	0.00013731	1.42988e-06	8.62776e-05	0.00105574	0.000959276	0.00201888	0.00191401	0.000393801	0.000315422
533	8.11456e-05	6.3447e-05	0.000241628	0.000138181	2.89304e-06	9.01089e-05	0.00106958	0.00096307	0.00200411	0.00192815	0.000374365	0.000297311
534	8.24087e-05	6.50871e-05	0.000249948	0.000139529	2.34312e-06	8.93659e-05	0.00106215	0.000964911	0.00204409	0.00194742	0.000362798	0.000286139
535	8.39609e-05	6.61025e-05	0.000256	0.000141395	2.25298e-06	8.95711e-05	0.00106982	0.000977449	0.00207759	0.00197096	0.000355707	0.000275158
536	8.59898e-05	6.61683e-05	0.000258642	0.0001441	2.87418e-06	9.12519e-05	0.00110104	0.00100681	0.00210167	0.00200157	0.000355442	0.00026429
537	8.72759e-05	6.76805e-05	0.000262021	0.000147927	2.7491e-06	9.29235e-05	0.00112431	0.00102345	0.00212196	0.00202025	0.000351036	0.000258596
538	8.83663e-05	6.93032e-05	0.000265251	0.000151856	2.45301e-06	9.44439e-05	0.0011452	0.00103646	0.00213672	0.00203563	0.000345991	0.0002538
539	8.96814e-05	6.88077e-05	0.000266112	0.000154274	2.53604e-06	9.50417e-05	0.00116671	0.00105159	0.00212421	0.00205362	0.000344924	0.000244466
540	9.12801e-05	6.86767e-05	0.000269898	0.000156522	2.48589e-06	9.61537e-05	0.00118534	0.00106714	0.00212374	0.00206116	0.000344059	0.000241262
541	9.31377e-05	6.88827e-05	0.000276442	0.000158589	2.30795e-06	9.77434e-05	0.00120104	0.00108295	0.00213444	0.00205837	0.000343331	0.000243873
542	9.47495e-05	7.06755e-05	0.00027901	0.000158535	3.35639e-06	9.94526e-05	0.00121637	0.00110584	0.00212489	0.00203897	0.000339963	0.000247026
543	9.57871e-05	7.24442e-05	0.000282318	0.000158878	3.96341e-06	0.000101144	0.00123093	0.00112514	0.00211524	0.00201574	0.000341559	0.000250518
544	9.53113e-05	7.35842e-05	0.000289188	0.000161099	2.89174e-06	0.00010276	0.00124362	0.00113196	0.00211233	0.00198724	0.000358037	0.000254797
545	9.62154e-05	7.45606e-05	0.000288679	0.000163517	2.63624e-06	0.000104651	0.00124966	0.00112597	0.00209129	0.00195302	0.0003663	0.00025958
546	9.78682e-05	7.54373e-05	0.000284187	0.000165999	2.8384e-06	0.000106654	0.00125196	0.00111318	0.00206065	0.00191663	0.000369872	0.000264549
547	9.78127e-05	7.65503e-05	0.000290058	0.000166189	2.79408e-06	0.000106461	0.00124411	0.00111191	0.00200639	0.00189162	0.000373424	0.000265491
548	9.87825e-05	7.72755e-05	0.000295443	0.000166769	2.99611e-06	0.000106191	0.00123444	0.00110616	0.00195013	0.00185302	0.000373536	0.000266963
549	0.000101347	7.74043e-05	0.000300138	0.000167944	3.58309e-06	0.000105785	0.00122162	0.00109323	0.00188956	0.00179247	0.000368278	0.000269253
550	0.000101659	7.79788e-05	0.000301345	0.000168877	2.97687e-06	0.00010676	0.00119913	0.00107525	0.00183832	0.00173948	0.000369236	0.000274108
551	0.000101356	7.85203e-05	0.000301988	0.000169977	2.21038e-06	0.000108028	0.0011738	0.00105615	0.001788	0.00168737	0.000373272	0.000278637
552	0.000101616	7.7941e-05	0.00030607	0.00017268	2.78992e-06	0.000108429	0.00114697	0.00103796	0.00171907	0.00161984	0.000384783	0.000276026
553	0.00010227	7.85891e-05	0.000307578	0.000174452	3.173e-06	0.000109237	0.00111558	0.0010065	0.00166202	0.00155368	0.000388353	0.000273734
554	0.0001033	8.04099e-05	0.000306629	0.000175338	3.37103e-06	0.000110433	0.00107957	0.000962122	0.00161586	0.00148832	0.000384353	0.000271717
555	0.000103243	8.12638e-05	0.000305139	0.000176066	3.05425e-06	0.000109518	0.00103906	0.000931671	0.00154496	0.00143458	0.000378968	0.000265486
556	0.000103561	8.19883e-05	0.000305468	0.000176582	2.57715e-06	0.000108996	0.000999628	0.000900872	0.00147119	0.0013759	0.000373806	0.000259697
557	0.000105391	8.27192e-05	0.000311275	0.000176524	1.83074e-06	0.000110438	0.000964419	0.000862857	0.00139763	0.00129709	0.000369708	0.000256754
558	0.000105867	8.32837e-05	0.000312595	0.00017786	2.10626e-06	0.000111225	0.000929779	0.000821927	0.00135053	0.00123029	0.000366822	0.000250998
559	0.000105551	8.37436e-05	0.000311301	0.000180007	2.97799e-06	0.000111627	0.000895475	0.000779337	0.00131889	0.00117057	0.000364615	0.000243613
560	0.000105854	8.22604e-05	0.000314857	0.00018009	2.8989e-06	0.000112138	0.000852935	0.000740906	0.00124997	0.00109938	0.000352036	0.000241082
561	0.000106611	8.17171e-05	0.000317275	0.000180935	2.53951e-06	0.00011265	0.000814809	0.000701443	0.00118525	0.00103765	0.000340951	0.000234924
562	0.000108133	8.27214e-05	0.000317934	0.000183066	1.72758e-06	0.000113195	0.000784165	0.000660609	0.00112784	0.000991715	0.000332413	0.000222976
563	0.000107636	8.3181e-05	0.000318792	0.000181928	1.95964e-06	0.000113913	0.000748282	0.000627703	0.00107026	0.000945413	0.000327332	0.000215159
564	0.000106804	8.34915e-05	0.000319903	0.000180302	2.41905e-06	0.000114822	0.000712077	0.000597816	0.00101317	0.000897845	0.000322458	0.00020801
565	0.000107981	8.39681e-05	0.000322229	0.000182264	2.18253e-06	0.000116633	0.000683548	0.000569959	0.000957723	0.000841156	0.000311467	0.000196271
566	0.000109028	8.43999e-05	0.000323261	0.000183904	1.87908e-06	0.000117587	0.000652383	0.000539811	0.00090622	0.000791619	0.00030172	0.000183076
567	0.000109947	8.47853e-05	0.000323055	0.000185229	1.51255e-06	0.000117727	0.000618718	0.000507493	0.000858431	0.000748823	0.00029314	0.000168508
568	0.000110479	8.55688e-05	0.000325053	0.0001853	1.39476e-06	0.000117118	0.000589816	0.000478634	0.000814862	0.000708439	0.000286984	0.000158828
569	0.000110825	8.62162e-05	0.000326897	0.000185504	1.31054e-06	0.000116883	0.000562662	0.00045079	0.000778215	0.000667757	0.000278765	0.000150976
570	0.00011079	8.63533e-05	0.000327535	0.00018649	1.22685e-06	0.000117917	0.000537663	0.00042355	0.000757801	0.000624005	0.000263705	0.00014613
571	0.000111014	8.65329e-05	0.000328406	0.000187127	1.3194e-06	0.000118106	0.000514256	0.000394998	0.00071514	0.000582243	0.000254179	0.000138279
572	0.000111413	8.67567e-05	0.000329416	0.000187626	1.50741e-06	0.000117845	0.000491766	0.000365946	0.00066058	0.000541592	0.000247744	0.000128803
573	0.00011374	8.81851e-05	0.000330364	0.000191514	1.56377e-06	0.000118484	0.000468292	0.000348342	0.000627801	0.000496319	0.000241828	0.000120871
574	0.000115116	8.89782e-05	0.000332091	0.000193622	1.49271e-06	0.000119302	0.00044588	0.000329744	0.000598584	0.000457172	0.000236333	0.000117334
575	0.00011505	8.88048e-05	0.000335008	0.000193026	1.22625e-06	0.000120397	0.000424819	0.000309407	0.000574453	0.000426925	0.000231409	0.000120461
576	0.000115887	8.89023e-05	0.000336066	0.000195031	6.12413e-07	0.000121201	0.000404625	0.000289834	0.000551253	0.000404323	0.000228465	0.00010966
577	0.000116909	8.91909e-05	0.0003367	0.000197133	0	0.000121816	0.000385961	0.000271075	0.000525902	0.000384552	0.000225998	9.62172e-05
578	0.000117449	9.01239e-05	0.00033809	0.000195307	0	0.000121844	0.000374884	0.000255923	0.000486777	0.000368227	0.00022293	9.15956e-05
579	0.000117886	9.09987e-05	0.00034066	0.000194898	0	0.000121764	0.000363121	0.000241866	0.00046363	0.000348086	0.000220159	8.91704e-05
580	0.00011823	9.18207e-05	0.000344301	0.000195776	0	0.000121589	0.000350743	0.000228809	0.000454986	0.000324491	0.000217659	8.87385e-05
581	0.000120212	9.22758e-05	0.00034697	0.000197338	0	0.000123762	0.000340977	0.000216848	0.000430827	0.000301948	0.000213851	8.30514e-05
582	0.000121908	9.29366e-05	0.000349077	0.000199213	0	0.000125561	0.000332378	0.000206795	0.000412064	0.000284493	0.000211696	7.88802e-05
583	0.000122438	9.42177e-05	0.000350007	0.000201693	0	0.000125773	0.000326021	0.000201287	0.000411179	0.000279678	0.000214091	7.99754e-05
584	0.000123273	9.47843e-05	0.000353362	0.000204181	0	0.000127956	0.000321761	0.000195997	0.000409294	0.000273104	0.000211595	8.40233e-05
585	0.00012429	9.50137e-05	0.000357911	0.000206658	2.7563e-09	0.000130977	0.000318578	0.000190738	0.000406365	0.000265625	0.000206946	8.91225e-05
586	0.000125921	9.59583e-05	0.000361224	0.000208796	6.95647e-08	0.000129889	0.000315497	0.000183677	0.000391248	0.000258249	0.000210821	8.33031e-05
587	0.000127153	9.70163e-05	0.000363889	0.000210747	8.02721e-08	0.000130271	0.000316836	0.000180305	0.000382656	0.000255791	0.000214854	8.25941e-05
588	0.000127831	9.82273e-05	0.000365653	0.000212434	1.33462e-08	0.000132689	0.000324285	0.000182056	0.000383149	0.000260158	0.000219084	8.89578e-05
589	0.00012908	9.93254e-05	0.000370347	0.000212899	3.20867e-07	0.000134969	0.000324692	0.000186985	0.000384023	0.000257791	0.000227046	9.46844e-05
590	0.000130424	0.000100517	0.000375033	0.000213576	5.75363e-07	0.000137019	0.000325091	0.000192303	0.000386731	0.000256223	0.000235187	9.95693e-05
591	0.000131519	0.000102227	0.000376306	0.000216498	1.75127e-07	0.000138163	0.000333214	0.000195816	0.000397139	0.000265669	0.000239974	0.000101416
592	0.000132084	0.000103474	0.000380189	0.00021927	4.84393e-07	0.000139577	0.000340084	0.000199865	0.000410005	0.000269049	0.000247393	0.000106745
593	0.000132234	0.000104361	0.000386131	0.000221938	1.35124e-06	0.000141207	0.000346007	0.000204356	0.000424869	0.000267693	0.000256914	0.000114832
594	0.000135486	0.000105885	0.000391845	0.000223313	5.88704e-07	0.00014193	0.000354315	0.000211764	0.000428446	0.000276496	0.000269034	0.000126427
595	0.000138618	0.000106783	0.000396972	0.000225363	0	0.000143145	0.000362289	0.000220217	0.000433049	0.000286667	0.000282586	0.000138599
596	0.000141085	0.000106292	0.000400929	0.000229038	0	0.000145539	0.000369237	0.000230447	0.000441362	0.000298334	0.000298735	0.00015142
597	0.000142081	0.000108447	0.000406445	0.000232536	0	0.000148114	0.000384163	0.00024087	0.000450789	0.000306659	0.000319009	0.000168041
598	0.000142632	0.000111468	0.000412567	0.000236082	0	0.000150623	0.000402485	0.000252021	0.00046183	0.000314547	0.000340565	0.000186301
599	0.000145115	0.000111704	0.000418054	0.00024093	0	0.000151532	0.000420772	0.000270006	0.0004852	0.00033292	0.00035665	0.000204554
600	0.000147187	0.000112856	0.000422835	0.000244428	3.15502e-08	0.000152808	0.000440177	0.00028714	0.000509408	0.00035017	0.000378489	0.000223558
601	0.000148773	0.000115071	0.000426769	0.000246337	1.00028e-07	0.000154505	0.000460893	0.000303291	0.000534603	0.000366114	0.000407065	0.000243462
602	0.000150642	0.000115733	0.000433417	0.000248998	4.60718e-07	0.000156774	0.000487633	0.000328234	0.000556406	0.000384283	0.000435289	0.000276034
603	0.000152799	0.000116499	0.000439813	0.00025183	6.72615e-07	0.000159294	0.000516487	0.000355481	0.000578762	0.000407368	0.00046702	0.00030955
604	0.00015573	0.000118573	0.000443567	0.000254738	1.89524e-07	0.000162279	0.000548234	0.000384578	0.000604669	0.000445408	0.000510296	0.000337712
605	0.000158086	0.000121128	0.000448682	0.000257923	0	0.000164769	0.000584437	0.000415059	0.000634499	0.000482675	0.000550583	0.000373743
606	0.00016005	0.00012398	0.000454619	0.000261255	0	0.000166919	0.000623548	0.000446469	0.000666862	0.000519486	0.000588975	0.000414931
607	0.000163561	0.000123971	0.000458511	0.000265009	7.09342e-08	0.000170125	0.000664805	0.000483068	0.000724569	0.000554444	0.000647782	0.000462988
608	0.000166238	0.000124627	0.00046424	0.000268784	4.68555e-07	0.000172759	0.000712409	0.000525757	0.000780159	0.000596849	0.000703696	0.00051466
609	0.000167478	0.000126423	0.000473034	0.00027256	1.41009e-06	0.000174397	0.000770143	0.000578162	0.000831347	0.000651322	0.000753941	0.000571768
610	0.00016812	0.000128032	0.000476476	0.000277422	2.42012e-06	0.00017639	0.000826026	0.000634771	0.000894271	0.000702129	0.000821036	0.000638057
611	0.00016906	0.000129711	0.000479153	0.000282067	3.26055e-06	0.000178615	0.000885899	0.000694054	0.000961707	0.000753916	0.000895805	0.000708856
612	0.000172861	0.000132079	0.000487263	0.000283083	2.90792e-06	0.000181431	0.000970261	0.000758401	0.00103046	0.000815967	0.000980802	0.000785703
613	0.000175052	0.000134101	0.000494671	0.000284961	2.66716e-06	0.000183792	0.00105658	0.000833653	0.00110997	0.000897169	0.00107205	0.000866719
614	0.000175785	0.000135809	0.000501437	0.000287618	2.52787e-06	0.00018574	0.00114459	0.000918695	0.00119912	0.000995613	0.00116885	0.000951427
615	0.000177484	0.000136881	0.000504316	0.000290577	1.91509e-06	0.000188269	0.00124096	0.00100888	0.00130424	0.00110164	0.00128105	0.00105897
616	0.000179671	0.000138131	0.000507815	0.000293092	1.71812e-06	0.000190554	0.00134543	0.00111005	0.00141875	0.0012083	0.00140009	0.00117736
617	0.000182795	0.000139953	0.000513701	0.000294451	2.63698e-06	0.000192102	0.00146677	0.00123583	0.00155136	0.00131393	0.0015312	0.00131573
618	0.000184404	0.00014184	0.00051735	0.00029965	3.30364e-06	0.000194057	0.00160253	0.00136505	0.00168783	0.00144437	0.00168055	0.00145758
619	0.000185349	0.000143682	0.000520269	0.000306308	3.80137e-06	0.000196253	0.00174594	0.001497	0.00182739	0.00158843	0.00183943	0.00160314
620	0.000187075	0.000144401	0.000527908	0.000307592	3.58675e-06	0.000199094	0.00189649	0.00164075	0.00198125	0.00175435	0.00200596	0.00177379
621	0.000188685	0.00014503	0.000534317	0.000308867	3.40524e-06	0.00020103	0.00205906	0.00179593	0.00215859	0.00192242	0.002182	0.00195412
622	0.000190186	0.000145572	0.000539301	0.000310187	3.26541e-06	0.000201889	0.00223659	0.00196531	0.00236504	0.00209327	0.00236994	0.00214648
623	0.000192832	0.000146679	0.000545027	0.000313439	3.77752e-06	0.00020429	0.00243649	0.0021492	0.00256772	0.00229165	0.00257791	0.00235399
624	0.000195368	0.000147754	0.000550237	0.000316701	4.56453e-06	0.000207236	0.00264371	0.00234166	0.00277491	0.00250223	0.0027937	0.00256776
625	0.000196679	0.000148314	0.000553035	0.000318609	5.858e-06	0.000210997	0.00285742	0.00255081	0.00299684	0.00273298	0.00301924	0.00278915
626	0.00019686	0.000149285	0.000558304	0.000321228	5.86081e-06	0.000213935	0.0030735	0.00276201	0.00321893	0.00295529	0.00326333	0.00301273
627	0.000196292	0.000150521	0.000565181	0.000324305	5.01742e-06	0.00021633	0.0032915	0.00297491	0.00344149	0.00317247	0.00351999	0.00323811
628	0.00020014	0.000152991	0.000562894	0.000325764	6.86585e-06	0.000216296	0.00353551	0.00319424	0.00367867	0.00339431	0.00376077	0.00349006
629	0.000202571	0.0001545	0.000563823	0.000328015	8.09998e-06	0.000217113	0.00376792	0.00341563	0.00390707	0.00361045	0.00399458	0.00372697
630	0.000202634	0.000154418	0.000570105	0.000331575	8.29956e-06	0.000219344	0.0039801	0.0036394	0.00411999	0.00381624	0.00421606	0.00393799
631	0.000202572	0.000154834	0.000574758	0.000333231	8.43855e-06	0.00021941	0.00414865	0.00381041	0.00427904	0.00399805	0.00437877	0.00410574
632	0.000202989	0.000155494	0.000578269	0.000334268	8.48701e-06	0.000219446	0.00428772	0.00395399	0.00440492	0.00415136	0.00450563	0.00424016
633	0.000206165	0.000156605	0.000577963	0.00033493	8.13678e-06	0.000222821	0.00433314	0.00403014	0.00443417	0.00418348	0.00452927	0.00425935
634	0.000208162	0.000157699	0.000579481	0.000334323	7.98905e-06	0.00022395	0.00428409	0.00402258	0.00437725	0.00414063	0.00443792	0.00419534
635	0.00020915	0.000158777	0.000582554	0.000332644	8.01428e-06	0.000223165	0.00415493	0.00394388	0.0042473	0.00403421	0.00424916	0.00406084
636	0.000208157	0.000158137	0.000580716	0.000333694	7.02782e-06	0.000222703	0.00388744	0.00370343	0.00395697	0.00376753	0.00392323	0.00373964
637	0.00020597	0.000157093	0.000578311	0.000333066	6.07005e-06	0.000221435	0.00356802	0.0034116	0.00360941	0.00344683	0.0035548	0.00337701
638	0.000201557	0.000155463	0.000575488	0.000328439	5.33558e-06	0.000218405	0.00316064	0.00303652	0.00316612	0.00303718	0.00311863	0.00295662
639	0.000203874	0.000156897	0.000579182	0.000331062	4.59625e-06	0.000218305	0.00274738	0.00264751	0.00275273	0.00261059	0.00269474	0.00252982
640	0.000208426	0.000159366	0.00058481	0.000336241	3.86049e-06	0.000219423	0.00233689	0.00225541	0.0023569	0.00218374	0.00228192	0.00210774
641	0.000207926	0.000159693	0.000583395	0.000337351	3.19446e-06	0.000220631	0.00198441	0.00189754	0.00201928	0.00182943	0.00193489	0.00176389
642	0.00020765	0.000159849	0.0005818	0.000337045	2.60722e-06	0.000219759	0.0016789	0.00157537	0.00170638	0.00151299	0.00163697	0.00145814
643	0.00020761	0.000159825	0.000580016	0.000335248	2.10381e-06	0.000216694	0.00142335	0.00129126	0.00141992	0.00123691	0.00139124	0.00119296
644	0.000205796	0.000157351	0.00057868	0.000333795	1.52211e-06	0.000217625	0.00122239	0.00107345	0.0012269	0.00103338	0.00119787	0.00100303
645	0.000204451	0.000155471	0.000578074	0.000333197	9.07066e-07	0.000217743	0.00104381	0.00088267	0.00105608	0.000855632	0.00102519	0.000833872
646	0.000205049	0.000156132	0.000579261	0.000334784	2.29896e-07	0.000214112	0.000905035	0.000739839	0.000909771	0.000720072	0.00088852	0.00069229
647	0.0002053	0.000157124	0.000577181	0.000333749	0	0.000214395	0.000787642	0.000623148	0.000794084	0.000596635	0.000770757	0.000578091
648	0.00020533	0.000158108	0.000573558	0.000331478	0	0.000216494	0.000682673	0.000520476	0.000695576	0.000481787	0.000664872	0.00047898
649	0.000204638	0.000155872	0.000572676	0.000331383	0	0.000215059	0.000608653	0.000433432	0.000627801	0.000414943	0.000603	0.000403013
650	0.000204433	0.000154765	0.000570553	0.000331849	0	0.000213763	0.000545242	0.000358853	0.000563957	0.000348496	0.000544854	0.00033373
651	0.000204795	0.000155039	0.000566773	0.000332949	0	0.000212602	0.000495054	0.000299868	0.000504992	0.000282563	0.00049133	0.000272818
652	0.000202079	0.000154437	0.00056535	0.00033052	7.17711e-08	0.000210566	0.000451998	0.000251701	0.000447164	0.000239826	0.00043805	0.000230396
653	0.000199466	0.000153416	0.000563274	0.000327456	1.17302e-07	0.000208518	0.000412061	0.000207643	0.000395823	0.000204649	0.000391275	0.000194252
654	0.000199111	0.000151567	0.000557546	0.000324507	3.18369e-08	0.000206959	0.000377622	0.000169979	0.000364729	0.00017945	0.000365391	0.000166844
655	0.000198994	0.000150261	0.000555038	0.000320725	0	0.00020666	0.00034696	0.000142757	0.000348744	0.000158528	0.000342037	0.000140553
656	0.000198965	0.00014927	0.000554316	0.000316562	0	0.000207063	0.000318793	0.000121826	0.000341352	0.000139955	0.000320391	0.00011516
657	0.000196288	0.000147839	0.000547282	0.000317385	0	0.00020516	0.000302198	0.000105262	0.000316405	0.000112816	0.000308066	0.000100726
658	0.000194091	0.000146528	0.000542814	0.000317193	3.55406e-08	0.000204159	0.00028707	8.96126e-05	0.000298027	8.87088e-05	0.000293868	8.63581e-05
659	0.000192575	0.00014539	0.000541964	0.00031558	1.20865e-07	0.000204427	0.000274044	7.5289e-05	0.000288918	6.89235e-05	0.000277081	7.21224e-05
660	0.000192479	0.000143847	0.000535653	0.000309609	6.76095e-08	0.000201538	0.000261562	6.54936e-05	0.00027805	6.68207e-05	0.000265615	6.02051e-05
661	0.00019209	0.000142456	0.000529079	0.000303855	0	0.000198361	0.000250207	5.69376e-05	0.000264872	6.58884e-05	0.000255924	5.06908e-05
662	0.000189364	0.000142029	0.000526435	0.000302831	0	0.000196912	0.000242629	4.90211e-05	0.000244356	5.37159e-05	0.000248261	4.82219e-05
663	0.000186621	0.000140896	0.000520995	0.000299921	0	0.000194518	0.000235618	4.25644e-05	0.000241026	4.77197e-05	0.000244237	4.10063e-05
664	0.000183873	0.000139301	0.000513725	0.000295777	0	0.000191506	0.000228992	3.70798e-05	0.000249012	4.57991e-05	0.000242617	3.0679e-05
665	0.000180979	0.000137805	0.000506339	0.00029155	0	0.000189183	0.000214789	3.21419e-05	0.000233752	4.20262e-05	0.000224993	3.12586e-05
666	0.000179194	0.000136359	0.000502894	0.000288572	0	0.000187534	0.000207981	2.8412e-05	0.000224208	3.52713e-05	0.000214743	2.83419e-05
667	0.000179082	0.000134984	0.000505415	0.000287478	0	0.000186899	0.000212368	2.64972e-05	0.000223329	2.39732e-05	0.000215656	2.00966e-05
668	0.000177249	0.000134008	0.000496251	0.000284286	0	0.00018487	0.000209172	2.14278e-05	0.000208341	1.79777e-05	0.000211668	2.00789e-05
669	0.000174822	0.000132708	0.000484829	0.000280529	0	0.000182253	0.000203001	1.62821e-05	0.00019391	1.44535e-05	0.000204862	2.12775e-05
670	0.000171747	0.00012958	0.000476541	0.000276623	0	0.000178641	0.000192529	1.42017e-05	0.000197091	1.54712e-05	0.000191458	1.85891e-05
671	0.000169316	0.000127433	0.000469641	0.000272991	0	0.000175842	0.000189126	1.2759e-05	0.000196672	1.63733e-05	0.000186955	1.63084e-05
672	0.000167326	0.000125961	0.000463689	0.00026954	0	0.0001736	0.000190626	1.17539e-05	0.000193755	1.7199e-05	0.000188623	1.43023e-05
673	0.000164259	0.000127152	0.000456678	0.000266498	0	0.00017229	0.00018518	9.87275e-06	0.000190354	1.8415e-05	0.000188992	1.23925e-05
674	0.000161609	0.000126295	0.00045033	0.000263247	0	0.000170495	0.000181174	9.38025e-06	0.000182748	1.80932e-05	0.000186469	1.04267e-05
675	0.0001596	0.000122144	0.000444955	0.00025961	0	0.00016789	0.000179532	1.10869e-05	0.000168432	1.53374e-05	0.000179385	8.34627e-06
676	0.000158029	0.000120004	0.00043698	0.000255498	6.428e-08	0.000165516	0.000175133	9.86607e-06	0.000167663	1.11518e-05	0.00017665	5.93973e-06
677	0.000156085	0.000118246	0.000428416	0.00025074	1.15541e-07	0.000163085	0.000170501	8.10529e-06	0.000170879	7.71248e-06	0.000175631	4.3375e-06
678	0.000151884	0.000115663	0.000420042	0.000243511	3.38749e-08	0.000160011	0.000167984	7.43856e-06	0.000175366	9.1642e-06	0.000176851	6.61002e-06
679	0.000149946	0.00011393	0.000413612	0.000238966	0	0.000158136	0.000164561	6.47744e-06	0.000171642	7.27226e-06	0.000172815	7.72056e-06
680	0.000149615	0.000112806	0.000408597	0.000236341	0	0.000157119	0.000160524	5.31466e-06	0.000162156	3.0356e-06	0.000165101	8.0059e-06
681	0.000145918	0.000109602	0.000400894	0.00023302	7.95006e-08	0.000153962	0.000156285	4.57751e-06	0.00016006	1.15553e-05	0.000159373	6.01656e-06
682	0.000143115	0.000107442	0.000394152	0.000229654	9.78623e-08	0.000150689	0.000152117	3.97167e-06	0.000155067	1.38467e-05	0.000157421	4.67877e-06
683	0.000141814	0.00010699	0.000389002	0.000226234	1.71564e-08	0.000147284	0.000148065	3.56393e-06	0.00014529	5.9324e-06	0.000161422	4.43137e-06
684	0.000138964	0.000105152	0.000382101	0.000221873	0	0.000144799	0.000148417	3.34344e-06	0.00014285	2.15248e-06	0.000155099	6.7115e-06
685	0.000136115	0.000103121	0.000374979	0.000217737	0	0.000142446	0.000148519	2.88562e-06	0.000143523	0	0.000146536	8.99247e-06
686	0.000134984	0.000101808	0.00036877	0.000215544	0	0.00013953	0.000142463	1.19622e-06	0.00014899	0	0.000140169	8.39557e-06
687	0.000132249	9.99793e-05	0.000363515	0.000212735	4.70284e-08	0.000136907	0.000139876	3.67161e-07	0.000149834	5.78449e-06	0.000138543	7.14434e-06
688	0.000128428	9.78033e-05	0.000358929	0.000209516	1.26037e-07	0.000134492	0.000139666	1.27932e-07	0.000147522	1.55026e-05	0.000140161	5.44992e-06
689	0.000125446	9.5995e-05	0.000348738	0.000204351	1.25909e-07	0.000131568	0.000135398	4.75268e-08	0.000147202	9.52975e-06	0.000138331	2.51394e-06
690	0.000123758	9.48663e-05	0.000342666	0.000201495	9.42549e-08	0.000129876	0.000132232	3.12296e-08	0.000145006	4.74228e-06	0.000137404	8.46596e-07
691	0.000123979	9.47344e-05	0.000342739	0.000202079	1.56242e-08	0.000130009	0.000130713	1.09686e-07	0.000139938	1.8312e-06	0.000137841	1.08092e-06
692	0.000123474	9.48861e-05	0.000341395	0.000199499	0	0.000128965	0.000132536	2.50177e-07	0.000137516	9.97816e-07	0.000135327	3.19157e-06
693	0.000122928	9.46206e-05	0.000338902	0.000196453	0	0.000127471	0.000133931	3.57119e-07	0.000135296	6.50243e-07	0.000132705	4.79168e-06
694	0.000122898	9.24732e-05	0.000333276	0.000194555	0	0.000125331	0.000130533	2.78556e-07	0.000131272	1.82057e-07	0.000132422	2.68085e-06
695	0.000119303	8.94132e-05	0.000323605	0.000189197	0	0.000121999	0.000125469	1.52752e-07	0.000131026	0	0.000130122	3.32165e-06
696	0.000113516	8.58295e-05	0.000311467	0.000181718	0	0.000117955	0.000119428	2.31824e-09	0.00013298	2.31824e-09	0.000126559	5.69208e-06
697	0.000110401	8.44608e-05	0.00030121	0.000176261	0	0.000115121	0.000116282	1.54648e-07	0.000121916	1.54648e-07	0.000122537	7.41386e-06
698	0.000107729	8.22766e-05	0.000291666	0.000171696	0	0.000112421	0.000112935	2.13084e-07	0.000116246	1.07346e-06	0.000116606	7.0595e-06
699	0.000105676	7.89062e-05	0.000283087	0.000168383	0	0.000109896	0.00010928	1.36943e-07	0.000118291	3.09921e-06	0.000107896	3.71949e-06
700	0.00010212	7.74547e-05	0.000277524	0.000163487	0	0.000107483	0.000105744	6.15312e-08	0.000116027	5.9477e-06	0.00010707	1.53828e-06
701	9.87459e-05	7.63622e-05	0.00027192	0.000158357	0	0.000104968	0.000101815	4.03415e-08	0.000112289	7.95147e-06	0.000107677	0
702	9.7999e-05	7.46778e-05	0.000262692	0.000154083	0	0.000101895	9.59819e-05	2.64451e-07	0.000106963	5.1747e-06	0.000105572	0
703	9.59355e-05	7.29282e-05	0.000257052	0.000151791	0	9.8525e-05	9.29958e-05	2.33861e-07	0.000101218	2.57248e-06	0.000102486	0
704	9.28807e-05	7.11357e-05	0.000254154	0.000151011	0	9.49416e-05	9.21802e-05	1.01261e-08	9.51728e-05	1.11387e-07	9.86667e-05	0
705	9.07563e-05	6.88163e-05	0.000248531	0.000146599	0	9.37727e-05	9.29855e-05	0	9.33268e-05	0	9.50682e-05	0
706	8.87635e-05	6.7032e-05	0.00024272	0.00014281	0	9.2191e-05	9.28942e-05	0	9.37434e-05	0	9.25448e-05	1.47074e-06
707	8.69131e-05	6.62875e-05	0.000236734	0.00014048	0	8.95919e-05	9.0956e-05	0	9.80668e-05	0	9.20081e-05	5.74028e-06
708	8.50823e-05	6.42886e-05	0.000230676	0.000135976	0	8.75064e-05	8.98056e-05	0	8.78343e-05	2.7311e-07	8.96926e-05	5.37127e-06
709	8.315e-05	6.20782e-05	0.000225016	0.000131166	0	8.576e-05	8.87784e-05	0	7.54297e-05	5.77913e-07	8.68098e-05	3.75568e-06
710	8.05669e-05	6.12267e-05	0.00022181	0.000129057	0	8.4927e-05	8.68264e-05	0	8.05337e-05	5.01264e-07	8.42803e-05	4.47042e-06
711	7.82969e-05	5.96818e-05	0.000216814	0.000126421	0	8.31836e-05	8.62384e-05	4.0389e-08	8.00215e-05	3.04716e-07	8.03712e-05	4.25423e-06
712	7.62821e-05	5.75836e-05	0.000210392	0.000123369	0	8.07144e-05	8.6751e-05	1.13232e-07	7.50087e-05	1.17771e-08	7.53572e-05	3.2912e-06
713	7.61799e-05	5.66251e-05	0.000204872	0.000121643	0	7.97558e-05	7.90478e-05	4.61489e-08	7.88501e-05	0	7.4503e-05	1.29217e-06
714	7.5189e-05	5.57337e-05	0.00020027	0.000118793	0	7.79679e-05	7.446e-05	2.68839e-08	8.10713e-05	0	7.60548e-05	5.37678e-08
715	7.25437e-05	5.48807e-05	0.000197199	0.000113937	0	7.46606e-05	7.58242e-05	9.96947e-08	7.98703e-05	0	8.14234e-05	1.99389e-07
716	7.12342e-05	5.39796e-05	0.000192383	0.000111263	0	7.25236e-05	7.37051e-05	5.92014e-08	8.30091e-05	0	7.74165e-05	1.18403e-07
717	6.98451e-05	5.29437e-05	0.000187018	0.000109134	0	7.07369e-05	7.06075e-05	0	8.46634e-05	0	7.17852e-05	2.72332e-08
718	6.64463e-05	5.13761e-05	0.000181421	0.000106651	0	6.90102e-05	6.75718e-05	0	7.44892e-05	0	7.07123e-05	1.72677e-07
719	6.42932e-05	4.98106e-05	0.000175312	0.000103092	0	6.69684e-05	6.63495e-05	0	6.99654e-05	0	7.00672e-05	1.87981e-07
720	6.29723e-05	4.82455e-05	0.00016885	9.88072e-05	0	6.47128e-05	6.6321e-05	0	6.92335e-05	0	6.96836e-05	1.1539e-07
721	6.16192e-05	4.73956e-05	0.00016478	9.66704e-05	0	6.34337e-05	6.31433e-05	0	6.75916e-05	0	6.63616e-05	4.23942e-08
722	6.00615e-05	4.59471e-05	0.000161053	9.42559e-05	0	6.19188e-05	6.00348e-05	0	6.40553e-05	0	6.44272e-05	1.13537e-06
723	5.8223e-05	4.36727e-05	0.000157807	9.14609e-05	0	6.008e-05	5.70269e-05	0	5.79036e-05	0	6.44153e-05	3.8396e-06
724	5.67649e-05	4.29764e-05	0.000153795	8.89679e-05	0	5.75889e-05	5.81105e-05	0	5.6876e-05	2.92267e-06	5.62088e-05	2.28998e-06
725	5.529e-05	4.26557e-05	0.000149513	8.67875e-05	1.79169e-08	5.54604e-05	5.89854e-05	0	5.68474e-05	4.72362e-06	4.95826e-05	3.93635e-07
726	5.35359e-05	4.25134e-05	0.000144909	8.54032e-05	9.12405e-08	5.48794e-05	5.66451e-05	0	5.67066e-05	1.20465e-06	5.30337e-05	1.00388e-07
727	5.17873e-05	4.08423e-05	0.000142455	8.41431e-05	6.80477e-08	5.41096e-05	5.58025e-05	4.82074e-08	5.47844e-05	3.51914e-06	5.26323e-05	0
728	5.01411e-05	3.84718e-05	0.000140872	8.28341e-05	0	5.31714e-05	5.55102e-05	1.16116e-07	5.20469e-05	8.09377e-06	5.05673e-05	0
729	4.97415e-05	3.72935e-05	0.00013604	8.00265e-05	0	5.1304e-05	5.22496e-05	1.15867e-07	5.06934e-05	2.74272e-06	5.28702e-05	0
730	4.88569e-05	3.65788e-05	0.000131385	7.75141e-05	0	4.98089e-05	4.95438e-05	1.15726e-07	4.91425e-05	1.02861e-06	5.16677e-05	1.06408e-07
731	4.74552e-05	3.63487e-05	0.000126892	7.53007e-05	0	4.86988e-05	4.74119e-05	1.15691e-07	4.73757e-05	3.14509e-06	4.67615e-05	3.25354e-07
732	4.62922e-05	3.51793e-05	0.000124044	7.31147e-05	0	4.76952e-05	4.66366e-05	4.9873e-08	5.23544e-05	5.78391e-06	4.77492e-05	3.46782e-07
733	4.46023e-05	3.38965e-05	0.000121181	7.12145e-05	3.23313e-07	4.71213e-05	4.65199e-05	0	5.23054e-05	8.39216e-06	4.75162e-05	3.23727e-07
734	4.17048e-05	3.25839e-05	0.000117873	6.99139e-05	1.34821e-06	4.74484e-05	4.7504e-05	0	3.97691e-05	1.08254e-05	4.32353e-05	2.51312e-07
735	4.15518e-05	3.25806e-05	0.000114881	6.93004e-05	1.3024e-06	4.58574e-05	4.59284e-05	0	4.03551e-05	6.38733e-06	4.44839e-05	1.24699e-07
736	4.1881e-05	3.29185e-05	0.00011202	6.87361e-05	9.62022e-07	4.37701e-05	4.32812e-05	0	4.51662e-05	1.12231e-06	4.64147e-05	0
737	3.92338e-05	3.24742e-05	0.000109291	6.70398e-05	1.18207e-06	4.2884e-05	3.99e-05	0	4.66284e-05	5.52557e-06	4.06846e-05	0
738	3.88161e-05	3.20478e-05	0.000105911	6.49624e-05	8.19178e-07	4.18963e-05	4.09582e-05	0	4.84531e-05	7.39381e-06	3.95996e-05	0
739	4.01022e-05	3.16345e-05	0.00010203	6.25904e-05	1.00344e-08	4.08291e-05	4.5412e-05	0	5.05576e-05	7.32675e-06	4.20644e-05	0
740	3.75898e-05	3.01759e-05	0.000100418	6.1334e-05	8.77467e-07	3.99712e-05	3.99548e-05	7.31223e-08	4.28909e-05	2.73823e-06	3.79631e-05	1.46245e-07
741	3.58622e-05	2.89374e-05	9.74516e-05	5.93081e-05	1.64611e-06	3.88192e-05	3.60171e-05	8.61181e-08	3.74066e-05	6.43332e-07	3.61975e-05	1.06065e-06
742	3.53422e-05	2.80466e-05	9.25536e-05	5.61913e-05	2.23953e-06	3.72605e-05	3.44585e-05	1.19349e-08	3.52545e-05	2.20113e-06	3.79029e-05	3.06352e-06
743	3.45924e-05	2.78441e-05	9.01712e-05	5.48221e-05	2.3405e-06	3.5786e-05	3.30398e-05	1.24848e-07	3.38668e-05	1.14661e-06	3.82671e-05	4.01796e-06
744	3.39735e-05	2.75589e-05	8.81115e-05	5.39701e-05	2.22668e-06	3.45979e-05	3.21186e-05	1.94886e-07	3.27195e-05	7.93749e-08	3.70233e-05	4.47497e-06
745	3.38475e-05	2.66821e-05	8.56342e-05	5.36338e-05	1.78038e-06	3.41737e-05	3.25137e-05	4.57461e-08	3.18462e-05	3.77977e-07	3.2048e-05	4.10485e-06
746	3.22737e-05	2.51733e-05	8.41778e-05	5.33365e-05	1.33563e-06	3.41182e-05	3.27065e-05	1.03821e-07	3.67348e-05	2.62955e-07	3.27171e-05	4.51917e-06
747	3.04981e-05	2.37816e-05	8.28558e-05	5.28687e-05	1.15418e-06	3.40994e-05	3.32045e-05	2.17707e-07	4.345e-05	9.14027e-09	3.56533e-05	5.01807e-06
748	3.19765e-05	2.53244e-05	7.93035e-05	5.10734e-05	2.88618e-06	3.31765e-05	3.65679e-05	6.76112e-08	4.47237e-05	8.43786e-08	3.68391e-05	3.59691e-06
749	3.13583e-05	2.48005e-05	7.61663e-05	5.0608e-05	3.38519e-06	3.21421e-05	3.59402e-05	1.41369e-06	4.11783e-05	7.70094e-08	3.5686e-05	1.92524e-06
750	2.90079e-05	2.25697e-05	7.33527e-05	5.12357e-05	2.87059e-06	3.10098e-05	3.20187e-05	4.00076e-06	3.36399e-05	1.50069e-09	3.2598e-05	3.75171e-08
751	2.92787e-05	2.29714e-05	7.11439e-05	5.02935e-05	3.31764e-06	2.98925e-05	3.07744e-05	6.2308e-06	3.1582e-05	2.98695e-07	3.11482e-05	0
752	2.90455e-05	2.2869e-05	6.95437e-05	4.89149e-05	3.69382e-06	2.94651e-05	3.03678e-05	8.1559e-06	3.27065e-05	3.8572e-07	2.97912e-05	5.96762e-07
753	2.80048e-05	2.19583e-05	6.88111e-05	4.69521e-05	3.93821e-06	3.00381e-05	3.10978e-05	9.64558e-06	3.82817e-05	1.56892e-07	2.85231e-05	2.0576e-06
754	2.77458e-05	2.22175e-05	6.62176e-05	4.60954e-05	4.25121e-06	2.96544e-05	2.76267e-05	5.43856e-06	3.55448e-05	2.45822e-06	2.83595e-05	3.59663e-06
755	2.73712e-05	2.26696e-05	6.36415e-05	4.5592e-05	4.47567e-06	2.88027e-05	2.48687e-05	1.30424e-06	3.1496e-05	3.71206e-06	2.87579e-05	4.88844e-06
756	2.62916e-05	2.30434e-05	6.20833e-05	4.54829e-05	4.42524e-06	2.71858e-05	2.61923e-05	2.98062e-07	2.81794e-05	8.4833e-07	3.01054e-05	5.46468e-06
757	2.56813e-05	2.30747e-05	6.03565e-05	4.5455e-05	4.81486e-06	2.66408e-05	2.59636e-05	2.77141e-06	3.0015e-05	4.93311e-06	2.9954e-05	5.32397e-06
758	2.54016e-05	2.29422e-05	5.87431e-05	4.5467e-05	5.39373e-06	2.66931e-05	2.51016e-05	6.44658e-06	3.24709e-05	1.03759e-05	2.88622e-05	5.09995e-06
759	2.59599e-05	2.26903e-05	5.83208e-05	4.55168e-05	5.9841e-06	2.76568e-05	2.43867e-05	8.39436e-06	2.52079e-05	5.9127e-06	2.58669e-05	6.24465e-06
760	2.64504e-05	2.19902e-05	5.68278e-05	4.49073e-05	6.86183e-06	2.78707e-05	2.4458e-05	7.34353e-06	2.69532e-05	3.22895e-06	2.60613e-05	4.28656e-06
761	2.68941e-05	2.09757e-05	5.45281e-05	4.38113e-05	7.94624e-06	2.75206e-05	2.51767e-05	4.072e-06	3.5427e-05	1.89559e-06	2.86594e-05	3.23894e-08
762	2.76888e-05	2.35233e-05	5.40119e-05	4.48599e-05	7.17792e-06	2.77507e-05	3.1966e-05	7.98851e-06	3.01016e-05	2.14926e-06	2.92202e-05	3.92703e-06
763	2.76437e-05	2.52095e-05	5.27335e-05	4.51913e-05	7.3096e-06	2.78216e-05	3.30311e-05	1.07936e-05	2.52863e-05	2.26247e-06	2.94817e-05	5.66018e-06
764	2.65277e-05	2.57959e-05	5.04835e-05	4.46079e-05	8.58915e-06	2.76894e-05	2.67943e-05	1.21795e-05	2.11241e-05	2.19648e-06	2.93612e-05	4.63545e-06
765	2.58207e-05	2.58042e-05	4.89092e-05	4.55051e-05	9.0889e-06	2.79745e-05	3.1018e-05	1.20689e-05	2.86605e-05	8.28758e-06	3.10896e-05	6.03451e-06
766	2.56195e-05	2.56701e-05	4.80574e-05	4.64213e-05	9.79194e-06	2.81207e-05	3.47085e-05	1.1319e-05	3.57867e-05	1.32866e-05	3.09367e-05	8.67998e-06
767	2.65133e-05	2.54021e-05	4.87476e-05	4.68532e-05	1.12591e-05	2.77837e-05	3.33302e-05	9.55772e-06	3.76517e-05	1.33627e-05	2.55526e-05	1.34609e-05
768	2.71174e-05	2.51895e-05	4.68119e-05	4.79461e-05	1.22646e-05	2.73817e-05	2.99002e-05	1.05268e-05	3.47517e-05	1.23025e-05	2.74013e-05	1.27349e-05
769	2.76113e-05	2.55258e-05	4.42555e-05	4.93899e-05	1.31799e-05	2.74312e-05	2.6718e-05	1.26924e-05	3.05881e-05	1.16591e-05	3.10142e-05	1.10275e-05
770	2.81262e-05	2.91527e-05	4.44895e-05	5.13273e-05	1.46576e-05	3.04745e-05	3.0349e-05	1.5433e-05	3.06073e-05	1.65037e-05	2.74098e-05	1.70502e-05
771	2.98506e-05	3.02056e-05	4.52257e-05	5.24033e-05	1.54407e-05	3.09399e-05	3.13589e-05	1.66323e-05	2.87393e-05	1.93003e-05	2.86481e-05	1.92254e-05
772	3.25352e-05	2.92339e-05	4.63624e-05	5.28063e-05	1.56794e-05	2.9376e-05	3.03073e-05	1.66211e-05	2.53793e-05	2.04919e-05	3.37092e-05	1.83751e-05
773	3.25755e-05	3.21755e-05	4.56069e-05	5.52984e-05	1.76323e-05	3.1462e-05	3.32536e-05	2.11204e-05	3.75136e-05	2.50282e-05	3.6842e-05	1.99881e-05
774	3.33201e-05	3.44562e-05	4.44595e-05	5.75559e-05	1.94735e-05	3.32377e-05	3.41959e-05	2.14331e-05	4.10759e-05	2.65941e-05	3.52736e-05	1.8844e-05
775	3.51003e-05	3.57193e-05	4.28061e-05	5.94297e-05	2.11133e-05	3.4496e-05	3.22421e-05	1.57794e-05	3.22822e-05	2.39155e-05	2.71528e-05	1.37887e-05
776	3.59255e-05	3.68448e-05	4.17381e-05	6.21431e-05	2.20951e-05	3.56167e-05	3.19913e-05	1.15734e-05	3.40242e-05	2.65194e-05	3.74166e-05	1.89259e-05
777	3.66858e-05	3.84329e-05	4.16279e-05	6.50458e-05	2.35204e-05	3.67628e-05	3.36871e-05	1.25208e-05	3.78245e-05	2.82836e-05	4.69816e-05	2.43599e-05
778	3.76798e-05	4.12007e-05	4.36192e-05	6.80469e-05	2.62951e-05	3.80219e-05	3.94284e-05	2.54686e-05	4.22651e-05	2.57913e-05	4.71496e-05	2.62571e-05
779	4.00041e-05	4.29909e-05	4.13778e-05	7.26019e-05	2.92298e-05	4.00307e-05	4.22789e-05	2.8054e-05	4.53632e-05	3.04057e-05	4.43675e-05	3.1617e-05
780	4.2839e-05	4.48275e-05	3.85148e-05	7.76509e-05	3.22846e-05	4.26777e-05	4.44378e-05	2.80857e-05	4.78237e-05	3.68339e-05	4.20048e-05	3.7839e-05

## Sheet: (D) spectral distribution rad
Device number: 1510106
Name	BKG_rad	Y-B_rad	B-D_rad
Comments	Distance from screen 68 cm; height 118 cm; center of screen fixated	Distance from screen 68 cm; height 118 cm; center of screen fixated	Distance from screen 68 cm; height 118 cm; center of screen fixated
Ambient light	off	off	off
Correction	Offset	Offset	Offset
Date	2023-03-13	2023-03-13	2023-03-13
Time	1899-12-31 12:54:34	1899-12-31 12:55:02	1899-12-31 12:55:21
Sync. frequency [Hz]	0	0	0
T_int [ms]	8 * 19.580	8 * 15.330	8 * 23.450
Averages	1	1	1
Lv [cd/sqm] (CIE1931 2ｰ)	299.2	404.6	202.7
Le [W/(sr*sqm)] (380-780nm)	1.343	1.435	1.298
CCT [K]	12580	0	0
Chrom. Coord. (CIE1931 2ｰ)
x	0.2496	0.2645	0.2321
y	0.3041	0.4042	0.2035
CIE 13.3-1995 CRI
Ref. Illum.	daylight >7000K	CRI not calculated!	CRI not calculated!
CCT [K]	12580	0	0
R1	55.1	0	0
R2	50.2	0	0
R3	41.6	0	0
R4	59.8	0	0
R5	62.7	0	0
R6	41.6	0	0
R7	54	0	0
R8	25	0	0
R9	-132.2	0	0
R10	-26.5	0	0
R11	69.1	0	0
R12	19.1	0	0
R13	49.9	0	0
R14	66.9	0	0
Ra	48.76	0	0
Re	31.17	0	0
DC	0.024	0	0
Wavelength [nm]	Le [W/(sr*sqm*nm)]	Le [W/(sr*sqm*nm)]	Le [W/(sr*sqm*nm)]
380	1.92086e-05	0	3.2486e-05
381	2.58785e-05	1.65961e-05	1.88701e-05
382	3.32188e-05	3.42527e-05	2.23464e-06
383	3.04984e-05	3.06783e-05	6.82888e-06
384	2.44927e-05	2.24556e-05	1.06779e-05
385	1.2177e-05	5.31409e-06	1.31825e-05
386	7.52423e-06	6.81652e-06	9.44565e-06
387	6.94016e-06	1.43943e-05	4.90429e-06
388	1.17029e-05	1.81022e-05	9.49445e-06
389	1.42544e-05	1.68808e-05	8.61255e-06
390	1.51046e-05	1.00453e-05	1.68605e-06
391	1.33464e-05	6.46015e-06	5.80368e-06
392	1.07345e-05	3.95051e-06	1.31553e-05
393	1.09537e-05	4.44181e-06	9.85395e-06
394	1.0783e-05	7.28606e-06	9.63545e-06
395	1.02021e-05	1.25881e-05	1.2988e-05
396	1.46377e-05	1.49012e-05	1.09706e-05
397	1.90372e-05	1.60087e-05	9.15525e-06
398	1.72516e-05	1.47685e-05	1.67349e-05
399	1.80732e-05	1.53636e-05	1.99609e-05
400	2.19345e-05	1.80963e-05	1.83627e-05
401	2.83306e-05	2.33328e-05	2.40672e-05
402	3.49091e-05	2.95378e-05	3.19239e-05
403	4.00529e-05	3.81845e-05	4.2425e-05
404	4.78396e-05	4.40492e-05	5.53891e-05
405	5.79246e-05	4.76352e-05	7.05589e-05
406	7.98129e-05	6.74724e-05	9.46986e-05
407	0.000106073	9.19838e-05	0.000122608
408	0.000144094	0.000126426	0.000161896
409	0.000186933	0.000168016	0.00020972
410	0.000233142	0.000214851	0.00026383
411	0.000307177	0.000286098	0.00034597
412	0.000388474	0.000360678	0.000435866
413	0.000486727	0.000442253	0.000544514
414	0.00060325	0.000548116	0.000680444
415	0.000731571	0.000669317	0.000833727
416	0.000914892	0.000841572	0.0010449
417	0.00112315	0.00103545	0.00127922
418	0.00137387	0.00126539	0.00155086
419	0.00168476	0.00155509	0.00190051
420	0.00202659	0.0018757	0.00228999
421	0.0024667	0.00229655	0.00279186
422	0.00295827	0.00275469	0.00335139
423	0.00353654	0.00327704	0.00400819
424	0.00418429	0.00387061	0.00473066
425	0.00486464	0.00449914	0.00548319
426	0.00556534	0.00516856	0.00623883
427	0.00622538	0.00579018	0.00694926
428	0.00682784	0.00634594	0.00759602
429	0.00722409	0.00672375	0.00805201
430	0.00752969	0.00701031	0.00840415
431	0.00763103	0.00705908	0.008473
432	0.00752171	0.00695407	0.0083523
433	0.00723128	0.00671723	0.00806899
434	0.00684039	0.00630494	0.00756897
435	0.00640812	0.00585703	0.00703939
436	0.00588801	0.00536578	0.00649963
437	0.00541318	0.00492311	0.00597797
438	0.00496851	0.00451267	0.00546896
439	0.00457667	0.00414406	0.0050777
440	0.0042263	0.00381256	0.00473054
441	0.00395	0.00354735	0.00445736
442	0.00370561	0.00330864	0.004226
443	0.00348129	0.00308695	0.00401862
444	0.00327449	0.00287092	0.00380095
445	0.00306019	0.00265447	0.00359375
446	0.00282968	0.00243321	0.00339916
447	0.00262417	0.00219815	0.00321549
448	0.00243121	0.001962	0.0030409
449	0.00227169	0.00176147	0.00291542
450	0.00213767	0.00158486	0.00283521
451	0.00203669	0.00143905	0.0028118
452	0.00197099	0.00131244	0.00283754
453	0.00192795	0.00120074	0.00289039
454	0.00194814	0.00112568	0.00302205
455	0.00199445	0.00107169	0.00320298
456	0.00206405	0.00103612	0.00342828
457	0.00218486	0.00102289	0.00372253
458	0.00232783	0.00101663	0.00404885
459	0.00252109	0.00102311	0.00445094
460	0.00275253	0.00104787	0.00491266
461	0.00301924	0.00108849	0.00543146
462	0.00336927	0.00113924	0.0060839
463	0.00375443	0.00120409	0.00678612
464	0.00419717	0.00129815	0.0075629
465	0.00472445	0.00142204	0.00846487
466	0.00529444	0.0015618	0.00943007
467	0.00592261	0.00174682	0.0104904
468	0.00660859	0.00195215	0.01159
469	0.00740488	0.00219537	0.0127794
470	0.00821857	0.00249081	0.0139903
471	0.00907675	0.00282155	0.0152607
472	0.0099674	0.00318513	0.0165353
473	0.0108505	0.00358656	0.01776
474	0.0117144	0.00403627	0.018904
475	0.0124841	0.00452017	0.019836
476	0.0132617	0.00506723	0.0207263
477	0.0139401	0.00570189	0.0213917
478	0.0145163	0.00636879	0.021855
479	0.0149855	0.00706049	0.0221139
480	0.0152533	0.00780119	0.0221003
481	0.0154567	0.00860297	0.0219533
482	0.0155327	0.00946231	0.0215648
483	0.015634	0.010395	0.0210456
484	0.015752	0.0113498	0.0204695
485	0.0156881	0.0123264	0.0196478
486	0.0156604	0.0133316	0.0188712
487	0.015684	0.014403	0.0181392
488	0.0157543	0.0154446	0.0173418
489	0.0158489	0.0164059	0.0166201
490	0.015951	0.01746	0.0159686
491	0.0160915	0.0183881	0.0153864
492	0.0162577	0.019216	0.0148276
493	0.0163704	0.019914	0.0142827
494	0.0164556	0.0205107	0.0137812
495	0.0164427	0.0208981	0.0132632
496	0.0164084	0.0211726	0.0127983
497	0.0163442	0.0213528	0.0123451
498	0.016174	0.0212601	0.0118687
499	0.0159374	0.0210758	0.0113716
500	0.0155753	0.0207472	0.0108891
501	0.0151266	0.020213	0.0103803
502	0.0146038	0.0195194	0.00983981
503	0.0140083	0.0187654	0.00935295
504	0.0133515	0.017935	0.00883699
505	0.0126412	0.0170389	0.00831179
506	0.0119058	0.0161005	0.00779279
507	0.0111817	0.0151774	0.0072904
508	0.01047	0.0143199	0.00679378
509	0.00980642	0.0135197	0.00632033
510	0.0091968	0.0127837	0.00587279
511	0.00857826	0.0120629	0.00541853
512	0.00800534	0.0113988	0.00499301
513	0.00752484	0.010832	0.00461704
514	0.00706212	0.0102816	0.00426482
515	0.00660716	0.00973666	0.00392644
516	0.00622975	0.00931769	0.0036515
517	0.00586772	0.00891341	0.00338442
518	0.00553439	0.00852819	0.00312875
519	0.00522842	0.0082012	0.00290205
520	0.00493473	0.00790154	0.0026881
521	0.00470335	0.00765336	0.00249885
522	0.00448244	0.00741842	0.002312
523	0.0042863	0.0072136	0.00213617
524	0.00410242	0.0070504	0.00198426
525	0.00392741	0.0069073	0.00184046
526	0.0037786	0.00680686	0.00170227
527	0.00366281	0.00673715	0.00157749
528	0.00357679	0.00669499	0.00146555
529	0.00351552	0.00669673	0.00137215
530	0.0034704	0.0067113	0.00128411
531	0.00345704	0.00674602	0.00120021
532	0.00344764	0.00677825	0.00113088
533	0.00344132	0.00680957	0.00107018
534	0.00347484	0.00685742	0.00102084
535	0.00351553	0.00693211	0.000974243
536	0.00356768	0.00704914	0.000931246
537	0.00361557	0.0071084	0.000904504
538	0.00366462	0.00714737	0.000884497
539	0.00372943	0.00717231	0.000874998
540	0.00378914	0.00719007	0.000868117
541	0.00384409	0.00720085	0.000863705
542	0.00390522	0.00717558	0.00086156
543	0.00395268	0.0071282	0.000863443
544	0.00395927	0.00703109	0.000875858
545	0.00397023	0.0069156	0.000885164
546	0.00398373	0.00679281	0.000892723
547	0.00397112	0.00665973	0.000908992
548	0.00394886	0.00651798	0.000922164
549	0.00391072	0.00635963	0.000930607
550	0.00383875	0.00617601	0.000940409
551	0.00375518	0.00598292	0.000949557
552	0.00364904	0.00574684	0.000950581
553	0.00354393	0.00552246	0.000947888
554	0.00343933	0.0053084	0.000941581
555	0.00330133	0.00506744	0.000941005
556	0.00316353	0.0048276	0.000935445
557	0.00303757	0.0045981	0.00091281
558	0.00290641	0.00438865	0.000889061
559	0.00277158	0.00419008	0.000864525
560	0.00264362	0.00398496	0.000837374
561	0.00251607	0.00378603	0.000808978
562	0.00238764	0.0035949	0.000777938
563	0.00226649	0.00340394	0.000749416
564	0.00214862	0.00321444	0.000720561
565	0.00203548	0.00303191	0.000683816
566	0.00192278	0.00285759	0.000651432
567	0.00181041	0.00269088	0.00062316
568	0.00170781	0.00252845	0.00058627
569	0.00161023	0.00237153	0.000551303
570	0.00151993	0.00222343	0.000523665
571	0.00142386	0.00208879	0.000493308
572	0.00132464	0.00196125	0.000461423
573	0.0012488	0.00183519	0.000434729
574	0.00117306	0.00171	0.000410998
575	0.0010972	0.00158568	0.000391733
576	0.00103024	0.00148356	0.000373086
577	0.000966621	0.00138876	0.000354434
578	0.000909287	0.00130138	0.000335358
579	0.000856531	0.00122686	0.000319676
580	0.000807988	0.00116411	0.0003071
581	0.000773919	0.00110469	0.000297787
582	0.000743808	0.00105115	0.000291424
583	0.000720312	0.00101246	0.000291861
584	0.000699982	0.000982324	0.000291195
585	0.000681786	0.000956895	0.000290074
586	0.000675892	0.000938997	0.00029173
587	0.000667993	0.000928272	0.000297551
588	0.000657453	0.00092778	0.000309135
589	0.000663283	0.000923742	0.000317633
590	0.000673911	0.000921141	0.000327968
591	0.000687591	0.000928687	0.00035006
592	0.000702905	0.000932516	0.000374447
593	0.000719563	0.000933419	0.000400756
594	0.000742783	0.000959859	0.000429698
595	0.000768024	0.000987179	0.000461723
596	0.000796225	0.00101248	0.000499295
597	0.000831313	0.00105042	0.000545843
598	0.000870302	0.00109339	0.000597304
599	0.000918639	0.0011315	0.000658939
600	0.000969121	0.00117284	0.000724691
601	0.00102065	0.0012162	0.000794188
602	0.00108613	0.00127501	0.000868632
603	0.00115832	0.00134277	0.000949623
604	0.00124306	0.00142999	0.00104791
605	0.00134165	0.00152689	0.00116222
606	0.00144963	0.00163044	0.00128739
607	0.00156618	0.00175714	0.00142074
608	0.0016999	0.00188996	0.00157011
609	0.00186049	0.00203076	0.00174413
610	0.00204266	0.00221896	0.00194384
611	0.00223728	0.00242442	0.00215893
612	0.00245642	0.00263347	0.00240661
613	0.00269267	0.00287284	0.00266247
614	0.00294504	0.00314039	0.0029264
615	0.00323186	0.00342966	0.00324295
616	0.00353947	0.00374507	0.00358205
617	0.00388597	0.00411528	0.0039596
618	0.00428046	0.00451145	0.00437723
619	0.0047047	0.00492929	0.00482094
620	0.00519747	0.00545113	0.00533348
621	0.00570889	0.00598049	0.00586616
622	0.00624176	0.00651743	0.00642208
623	0.00681036	0.00710203	0.00703554
624	0.00740675	0.00771865	0.00767752
625	0.00806186	0.00840015	0.00836419
626	0.00873253	0.00907661	0.00905159
627	0.00941412	0.00975044	0.00974017
628	0.0101079	0.0105174	0.0105027
629	0.0108119	0.0112577	0.0112589
630	0.0115239	0.0119442	0.0119948
631	0.012149	0.0125658	0.0126382
632	0.0127061	0.013124	0.0132044
633	0.0130174	0.0134259	0.0134838
634	0.0130809	0.0134585	0.0135197
635	0.0129317	0.01326	0.0133464
636	0.012317	0.0125463	0.012602
637	0.0114996	0.0116413	0.0116837
638	0.0103284	0.0104155	0.0104911
639	0.00906469	0.00912023	0.00918037
640	0.00776486	0.00779922	0.00782613
641	0.00654971	0.00657228	0.0065901
642	0.00546319	0.00547733	0.00547742
643	0.00451773	0.00452705	0.00450031
644	0.00377712	0.00378308	0.0037787
645	0.00311762	0.00312342	0.00313649
646	0.002601	0.00261479	0.00261321
647	0.00217762	0.00219012	0.00218383
648	0.00180486	0.00181089	0.00180532
649	0.00152414	0.00151694	0.00151811
650	0.00127352	0.00126492	0.00126184
651	0.00106244	0.00106729	0.00104615
652	0.000894592	0.000897974	0.0008831
653	0.000743951	0.000744205	0.000738412
654	0.00062244	0.000623576	0.000620713
655	0.000529108	0.000531275	0.000521192
656	0.000452381	0.000455661	0.000432797
657	0.000382199	0.000386114	0.000374765
658	0.000323305	0.000327204	0.000319495
659	0.000280551	0.000283521	0.000268361
660	0.00023745	0.000242894	0.000225612
661	0.000199637	0.000205675	0.000189262
662	0.000182224	0.00017857	0.000169787
663	0.000162433	0.000158972	0.000149014
664	0.000141038	0.000144337	0.000127354
665	0.000124081	0.000127458	0.000113666
666	0.000107702	0.000110581	9.9896e-05
667	9.21922e-05	9.37097e-05	8.59848e-05
668	8.04588e-05	8.25516e-05	7.35158e-05
669	7.01186e-05	7.32551e-05	6.29063e-05
670	6.13994e-05	6.54318e-05	5.84653e-05
671	5.65367e-05	6.0142e-05	5.36211e-05
672	5.43376e-05	5.65884e-05	4.84637e-05
673	4.81648e-05	5.41177e-05	4.34831e-05
674	4.31678e-05	4.87215e-05	3.83538e-05
675	4.00522e-05	3.86034e-05	3.2919e-05
676	3.52907e-05	3.49109e-05	2.92596e-05
677	3.05936e-05	3.33462e-05	2.61234e-05
678	2.80562e-05	3.33399e-05	2.30651e-05
679	2.69409e-05	3.09589e-05	2.14711e-05
680	2.68391e-05	2.69123e-05	2.09229e-05
681	2.10992e-05	2.90252e-05	1.612e-05
682	1.6749e-05	2.77595e-05	1.46557e-05
683	1.47845e-05	2.09465e-05	1.86435e-05
684	1.546e-05	2.23029e-05	1.68952e-05
685	1.65257e-05	2.52486e-05	1.39073e-05
686	1.62101e-05	2.55513e-05	1.22415e-05
687	1.57174e-05	1.95092e-05	1.02982e-05
688	1.51052e-05	9.1386e-06	8.17162e-06
689	1.53375e-05	1.39841e-05	8.13744e-06
690	1.39441e-05	1.65314e-05	7.20808e-06
691	1.00659e-05	1.54727e-05	4.89483e-06
692	1.15088e-05	1.89398e-05	7.58322e-06
693	1.38764e-05	2.16434e-05	9.89831e-06
694	1.4715e-05	1.70498e-05	5.96712e-06
695	1.48397e-05	1.52228e-05	5.83265e-06
696	1.44315e-05	1.51042e-05	8.05167e-06
697	8.93733e-06	1.08825e-05	6.20773e-06
698	6.4606e-06	8.38336e-06	5.85185e-06
699	8.34395e-06	8.36874e-06	7.64958e-06
700	7.87419e-06	4.25365e-06	8.91655e-06
701	7.76276e-06	9.93884e-07	9.31347e-06
702	1.21108e-05	6.5345e-06	6.38477e-06
703	1.32189e-05	1.05028e-05	5.87942e-06
704	1.18471e-05	1.32548e-05	7.22774e-06
705	9.17826e-06	1.49956e-05	8.34869e-06
706	7.38791e-06	1.4793e-05	8.60665e-06
707	7.37881e-06	1.0977e-05	7.24182e-06
708	7.36837e-06	6.12201e-06	4.699e-06
709	7.5899e-06	1.80782e-06	2.42906e-06
710	9.1841e-06	2.83769e-06	4.22722e-06
711	8.40748e-06	5.20275e-06	5.40444e-06
712	5.70676e-06	8.66e-06	6.08462e-06
713	4.83452e-06	9.16088e-06	6.34946e-06
714	5.8304e-06	8.75824e-06	6.08693e-06
715	9.90501e-06	7.01632e-06	4.94795e-06
716	1.08119e-05	3.65863e-06	5.04733e-06
717	1.061e-05	1.20255e-06	5.33242e-06
718	9.5309e-06	4.68214e-06	4.88277e-06
719	9.6088e-06	5.89248e-06	2.94182e-06
720	1.04374e-05	5.54133e-06	1.51108e-08
721	6.89833e-06	2.04364e-06	1.8571e-06
722	5.87507e-06	3.70645e-06	4.19322e-06
723	8.36357e-06	1.25362e-05	7.19465e-06
724	6.73838e-06	8.47128e-06	5.80155e-06
725	4.59752e-06	2.8704e-06	3.4402e-06
726	3.48934e-06	7.33642e-07	8.79276e-07
727	5.87436e-06	3.53013e-06	1.53851e-06
728	9.72223e-06	8.62152e-06	3.83007e-06
729	8.87519e-06	1.00474e-05	5.46533e-06
730	9.12723e-06	1.02655e-05	4.9447e-06
731	1.05384e-05	9.19852e-06	2.13633e-06
732	9.43254e-06	1.04059e-05	3.55443e-06
733	7.69075e-06	9.36729e-06	5.74772e-06
734	5.17124e-06	2.88969e-06	8.61058e-06
735	5.97097e-06	3.81744e-06	7.49808e-06
736	7.74452e-06	6.50679e-06	4.79602e-06
737	8.04281e-06	3.58662e-06	1.4513e-06
738	1.01579e-05	3.78789e-06	1.22845e-06
739	1.36883e-05	6.39859e-06	3.41261e-06
740	8.6216e-06	3.89001e-06	5.8758e-06
741	6.52279e-06	2.36359e-06	6.02182e-06
742	8.88418e-06	2.36619e-06	2.8342e-06
743	1.02958e-05	6.49645e-06	3.98782e-06
744	1.09751e-05	1.01437e-05	5.19707e-06
745	1.01089e-05	1.0169e-05	4.2153e-06
746	7.60096e-06	7.56846e-06	2.19631e-06
747	5.03005e-06	4.32848e-06	5.20809e-07
748	7.47782e-06	5.12323e-06	4.8233e-06
749	8.95578e-06	5.71931e-06	4.975e-06
750	9.63573e-06	6.15354e-06	1.67707e-06
751	6.06032e-06	5.41649e-06	3.1348e-06
752	3.77051e-06	5.14164e-06	4.17494e-06
753	3.48345e-06	5.57591e-06	4.46436e-06
754	3.19392e-06	1.00847e-05	5.42465e-06
755	4.03123e-06	1.32172e-05	6.45535e-06
756	7.91305e-06	1.04677e-05	7.31502e-06
757	8.89589e-06	7.96063e-06	4.18448e-06
758	8.28434e-06	5.70449e-06	0
759	5.38987e-06	4.49049e-06	0
760	6.25951e-06	2.52596e-06	0
761	9.94575e-06	4.30062e-08	0
762	6.64632e-06	5.23043e-06	0
763	6.01563e-06	6.25802e-06	0
764	8.81949e-06	1.93203e-06	0
765	1.13606e-05	3.31325e-06	0
766	1.34918e-05	5.95886e-06	0
767	1.46678e-05	9.60157e-06	0
768	1.35802e-05	7.47355e-06	2.12065e-07
769	1.08105e-05	3.41437e-06	8.03062e-07
770	3.31728e-06	2.05806e-06	3.2186e-06
771	0	9.40568e-07	5.49484e-06
772	0	1.26457e-08	7.66149e-06
773	0	0	8.96574e-06
774	1.56517e-07	1.39936e-06	7.39389e-06
775	5.32551e-07	4.76134e-06	1.79414e-06
776	5.90766e-07	4.86875e-06	1.79667e-06
777	5.95368e-07	4.84755e-06	2.01976e-06
778	6.00929e-07	5.87558e-06	4.32508e-07
779	3.22878e-07	4.75079e-06	2.37251e-07
780	0	3.30631e-06	4.56755e-07
